# Supplementary material for: Population genetic considerations regarding the interpretation of within-patient SARS-CoV-2 polymorphism data
Source: Nat Commun. 2024 Apr 16;15:3240. doi: 10.1038/s41467-024-46261-4 (PMC11021480; doi:10.1038/s41467-024-46261-4)
Supplement: Supplementary file 3 — Source Data [file 41467_2024_46261_MOESM3_ESM.zip]

Archive with 8 entries (7 files):
- fig source data files/
- __MACOSX/._fig source data files
- fig source data files/SourceData_SuppFigure1.txt
- __MACOSX/fig source data files/._SourceData_SuppFigure1.txt
- fig source data files/SourceData_Figure2.txt
- __MACOSX/fig source data files/._SourceData_Figure2.txt
- fig source data files/SourceData_Figure1.txt
- __MACOSX/fig source data files/._SourceData_Figure1.txt
