# Supplementary material for: Population genetic considerations regarding the interpretation of within-patient SARS-CoV-2 polymorphism data
Source: Nat Commun. 2024 Apr 16;15:3240. doi: 10.1038/s41467-024-46261-4 (PMC11021480; doi:10.1038/s41467-024-46261-4)
Supplement: Supplementary file 3 — Source Data [file 41467_2024_46261_MOESM3_ESM.zip › fig source data files/SourceData_SuppFigure1.txt]

beneficial_proportion	DFE	csq	thetapi_1	masked_sites_1	thetapi_2	masked_sites_2	thetapi_3	masked_sites_3	thetapi_genome_wide	masked_sites_genome_wide
0.01	Flynn	NS	0.058787878787878785	2	0.7127272727272727	0	0.15474747474747474	2	0.9262626262626262	4
0.01	Flynn	NS	0.8456565656565658	1	0.07757575757575758	2	0.13636363636363635	5	1.0595959595959599	8
0.01	Flynn	NS	0.4709090909090909	1	0.0	2	0.0	1	0.4709090909090909	4
0.01	Flynn	NS	0.3305050505050505	0	0.0	3	0.6535353535353535	3	0.9840404040404039	6
0.01	Flynn	NS	0.5345454545454545	2	0.48484848484848486	0	0.21333333333333335	1	1.232727272727273	3
0.01	Flynn	NS	0.07757575757575758	2	0.1315151515151515	2	0.0	2	0.20909090909090908	6
0.01	Flynn	NS	0.18181818181818182	1	0.0	3	0.058787878787878785	2	0.2406060606060606	6
0.01	Flynn	NS	0.07757575757575758	1	0.38626262626262625	1	0.40545454545454546	1	0.8692929292929292	3
0.01	Flynn	NS	0.21353535353535352	4	0.0	1	0.21333333333333335	3	0.42686868686868684	8
0.01	Flynn	NS	0.415959595959596	4	0.07757575757575758	0	0.1486868686868687	2	0.6422222222222222	6
0.01	Flynn	NS	0.4280808080808081	2	0.09595959595959595	3	0.0	1	0.5240404040404041	6
0.01	Flynn	NS	0.19777777777777777	0	0.0	0	0.0	2	0.19777777777777777
0.01	Flynn	NS	0.21353535353535352	1	0.09595959595959595	2	0.0	1	0.3094949494949495	4
0.01	Flynn	NS	0.6785858585858586	3	0.24323232323232324	0	0.0	4	0.9218181818181819	7
0.01	Flynn	NS	0.058787878787878785	1	0.6872727272727273	1	0.058787878787878785	1	0.8048484848484848	3
0.01	Flynn	NS	0.22787878787878788	6	0.13636363636363635	1	0.21333333333333335	3	0.5775757575757576	10
0.01	Flynn	NS	0.0	7	0.15515151515151515	2	0.07757575757575758	3	0.23272727272727273	12
0.01	Flynn	NS	0.6024242424242424	1	0.0	6	0.8335353535353536	2	1.4359595959595959	9
0.01	Flynn	NS	0.0	4	0.0	1	0.09595959595959595	0	0.09595959595959595
0.01	Flynn	NS	0.11393939393939394	1	0.36848484848484847	2	0.24323232323232324	2	0.7256565656565657	5
0.01	Flynn	NS	0.07757575757575758	1	0.07757575757575758	1	0.0	3	0.15515151515151515	5
0.01	Flynn	NS	0.24303030303030304	3	0.0	5	0.0	4	0.24303030303030304	12
0.01	Flynn	NS	0.18181818181818182	3	0.15474747474747474	3	0.0	1	0.33656565656565657	7
0.01	Flynn	NS	0.0	3	0.09595959595959595	4	0.07757575757575758	3	0.17353535353535354	10
0.01	Flynn	NS	0.058787878787878785	1	0.5018181818181818	1	0.16545454545454547	5	0.7260606060606061	7
0.01	Flynn	NS	0.3981818181818182	2	0.0	4	0.0	3	0.3981818181818182
0.01	Flynn	NS	0.11393939393939394	2	0.0	0	0.0	1	0.11393939393939394
0.01	Flynn	NS	0.09595959595959595	3	0.0	2	0.058787878787878785	2	0.15474747474747474	7
0.01	Flynn	NS	0.2406060606060606	0	0.058787878787878785	1	0.16545454545454547	2	0.46484848484848484	3
0.01	Flynn	NS	0.17272727272727273	2	0.0	2	0.49373737373737375	1	0.6664646464646465	5
0.01	Flynn	NS	0.0	1	0.17272727272727273	2	0.0	4	0.17272727272727273	7
0.01	Flynn	NS	0.058787878787878785	0	0.058787878787878785	1	0.058787878787878785	2	0.17636363636363636	3
0.01	Flynn	NS	0.1315151515151515	5	0.13636363636363635	2	0.0	5	0.2678787878787879	12
0.01	Flynn	NS	0.058787878787878785	1	0.16545454545454547	3	0.5387878787878788	1	0.763030303030303	5
0.01	Flynn	NS	0.0	2	0.07757575757575758	1	0.5032323232323233	4	0.5808080808080809	7
0.01	Flynn	NS	0.058787878787878785	1	0.23232323232323232	0	0.17636363636363636	1	0.46747474747474743	2
0.01	Flynn	NS	0.0	3	0.058787878787878785	0	0.07757575757575758	1	0.13636363636363635	4
0.01	Flynn	NS	0.17353535353535354	3	0.46606060606060606	2	0.18181818181818182	4	0.8214141414141414	9
0.01	Flynn	NS	0.1919191919191919	3	0.24464646464646467	3	0.3981818181818182	1	0.8347474747474748	7
0.01	Flynn	NS	0.11757575757575757	2	0.2503030303030303	4	0.2406060606060606	1	0.6084848484848485	7
0.01	Flynn	NS	0.0	3	0.21393939393939393	2	0.058787878787878785	1	0.2727272727272727	6
0.01	Flynn	NS	0.19030303030303028	1	0.0	1	0.515959595959596	4	0.7062626262626261	6
0.01	Flynn	NS	0.13636363636363635	0	0.4214141414141414	1	0.0	2	0.5577777777777777	3
0.01	Flynn	NS	0.058787878787878785	1	0.058787878787878785	5	0.0	0	0.11757575757575757	6
0.01	Flynn	NS	0.673939393939394	2	0.5414141414141413	0	0.4121212121212121	2	1.6274747474747475	4
0.01	Flynn	NS	0.0	4	0.5587878787878788	2	0.0	3	0.5587878787878788	9
0.01	Flynn	NS	0.17272727272727273	1	0.3886868686868687	4	0.1486868686868687	3	0.7101010101010101	8
0.01	Flynn	NS	0.07757575757575758	2	0.0	1	0.7484848484848485	2	0.826060606060606	5
0.01	Flynn	NS	0.0	1	0.1919191919191919	0	0.3561616161616162	6	0.5480808080808081	7
0.01	Flynn	NS	0.11393939393939394	1	0.058787878787878785	2	0.19151515151515153	2	0.36424242424242426	5
0.01	Flynn	NS	0.07757575757575758	1	0.0	1	0.3391919191919192	2	0.4167676767676768	4
0.01	Flynn	NS	0.0	2	0.058787878787878785	2	0.0	2	0.058787878787878785
0.01	Flynn	NS	0.0	3	0.0	2	0.0	3
0.01	Flynn	NS	0.058787878787878785	2	0.0	0	0.0	2	0.058787878787878785
0.01	Flynn	NS	0.0	2	0.1486868686868687	1	0.5096969696969698	2	0.6583838383838385	5
0.01	Flynn	NS	0.07757575757575758	1	0.2593939393939394	0	0.0	2	0.336969696969697	3
0.01	Flynn	NS	0.058787878787878785	0	0.0	2	0.3042424242424242	3	0.36303030303030304	5
0.01	Flynn	NS	0.0	5	0.5622222222222222	5	0.058787878787878785	0	0.621010101010101	10
0.01	Flynn	NS	0.07757575757575758	4	0.0	2	0.13636363636363635	2	0.21393939393939393	8
0.01	Flynn	NS	0.0	6	0.07757575757575758	2	0.09595959595959595	1	0.17353535353535354	9
0.01	Flynn	NS	0.0	3	0.07757575757575758	1	0.0	2	0.07757575757575758
0.01	Flynn	NS	0.058787878787878785	2	0.16545454545454547	2	0.11757575757575757	5	0.3418181818181818	9
0.01	Flynn	NS	0.1315151515151515	2	0.21393939393939393	2	0.1315151515151515	3	0.47696969696969693	7
0.01	Flynn	NS	0.11757575757575757	2	0.42424242424242425	2	0.0	3	0.5418181818181819	7
0.01	Flynn	NS	0.058787878787878785	1	0.058787878787878785	0	0.35777777777777775	4	0.4753535353535353	5
0.01	Flynn	NS	0.0	1	0.0	1	0.0	1
0.01	Flynn	NS	0.11757575757575757	1	0.07757575757575758	1	0.11393939393939394	0	0.3090909090909091	2
0.01	Flynn	NS	0.1919191919191919	2	0.0	2	0.19777777777777777	1	0.38969696969696965	5
0.01	Flynn	NS	0.0	1	0.0	3	0.5747474747474747	0	0.5747474747474747	4
0.01	Flynn	NS	0.0	2	0.5705050505050505	2	0.22848484848484849	0	0.798989898989899	4
0.01	Flynn	NS	0.0	2	0.16545454545454547	2	0.0	2	0.16545454545454547
0.01	Flynn	NS	0.0	0	0.1315151515151515	3	0.29818181818181816	0	0.4296969696969697	3
0.01	Flynn	NS	0.18181818181818182	3	0.0	1	0.13636363636363635	1	0.3181818181818182	5
0.01	Flynn	NS	0.22424242424242424	2	0.11757575757575757	5	0.19151515151515153	4	0.5333333333333333	11
0.01	Flynn	NS	0.0	2	0.2507070707070707	3	0.15515151515151515	3	0.40585858585858586	8
0.01	Flynn	NS	0.058787878787878785	5	0.09595959595959595	2	0.28505050505050505	4	0.4397979797979798	11
0.01	Flynn	NS	0.33090909090909093	1	0.11393939393939394	3	0.07757575757575758	1	0.5224242424242425	5
0.01	Flynn	NS	0.3715151515151515	1	0.4072727272727273	0	0.0	1	0.7787878787878788	2
0.01	Flynn	NS	0.1919191919191919	3	0.0	2	0.0	0	0.1919191919191919	5
0.01	Flynn	NS	0.2503030303030303	1	0.19515151515151513	3	0.09595959595959595	1	0.5414141414141413	5
0.01	Flynn	NS	0.0	4	0.13636363636363635	1	0.0	2	0.13636363636363635	7
0.01	Flynn	NS	0.19777777777777777	0	0.3406060606060606	1	0.0	0	0.5383838383838384	1
0.01	Flynn	NS	0.0	3	0.34484848484848485	1	0.17272727272727273	2	0.5175757575757576	6
0.01	Flynn	NS	0.0	1	0.22424242424242424	2	0.17272727272727273	3	0.396969696969697	6
0.01	Flynn	NS	0.0	3	0.07757575757575758	3	0.0	4	0.07757575757575758
0.01	Flynn	NS	0.1315151515151515	5	0.058787878787878785	0	0.0	1	0.19030303030303028	6
0.01	Flynn	NS	0.0	6	0.07757575757575758	3	0.0	3	0.07757575757575758
0.01	Flynn	NS	0.07757575757575758	1	0.0	2	0.24464646464646467	1	0.32222222222222224	4
0.01	Flynn	NS	0.0	6	0.2694949494949495	2	0.058787878787878785	2	0.3282828282828283	10
0.01	Flynn	NS	0.0	0	0.09595959595959595	6	0.2872727272727273	2	0.3832323232323232	8
0.01	Flynn	NS	0.09595959595959595	2	0.07757575757575758	0	0.0	2	0.17353535353535354	4
0.01	Flynn	NS	0.0	1	0.09595959595959595	1	0.0	1	0.09595959595959595
0.01	Flynn	NS	0.0	4	0.09595959595959595	2	0.1315151515151515	1	0.22747474747474744	7
0.01	Flynn	NS	0.22424242424242424	3	0.0	1	0.33515151515151514	3	0.5593939393939393	7
0.01	Flynn	NS	0.07757575757575758	3	0.058787878787878785	3	0.17272727272727273	2	0.3090909090909091	8
0.01	Flynn	NS	0.48484848484848486	1	0.11393939393939394	2	0.17272727272727273	1	0.7715151515151515	4
0.01	Flynn	NS	0.4806060606060606	1	0.0	3	0.0	0	0.4806060606060606
0.01	Flynn	NS	0.16545454545454547	1	0.31414141414141417	1	0.25757575757575757	2	0.7371717171717171	4
0.01	Flynn	NS	0.0	4	0.0	3	0.0	0
0.01	Flynn	NS	0.3977777777777778	2	0.0	1	0.09595959595959595	1	0.49373737373737375	4
0.01	Flynn	NS	0.381010101010101	4	0.5365656565656566	0	0.21393939393939393	1	1.1315151515151518	5
0.01	Flynn	NS	0.0	0	0.1486868686868687	2	0.19515151515151513	1	0.34383838383838383	3
0.01	Flynn	NS	1.0852525252525254	2	0.0	2	0.0	7	1.0852525252525254	11
0.01	Flynn	NS	0.058787878787878785	3	0.07757575757575758	4	0.0	4	0.13636363636363635	11
0.01	Flynn	NS	0.11393939393939394	1	0.0	4	0.0	4	0.11393939393939394
0.01	Flynn	NS	0.15474747474747474	1	0.45333333333333337	5	0.0	1	0.6080808080808081	7
0.01	Flynn	NS	0.33090909090909093	1	0.13636363636363635	1	0.0	3	0.4672727272727273	5
0.01	Flynn	NS	0.0	3	0.1486868686868687	4	0.09595959595959595	1	0.24464646464646467	8
0.01	Flynn	NS	0.1486868686868687	3	0.0	3	0.23232323232323232	1	0.381010101010101	7
0.01	Flynn	NS	0.0	1	0.28747474747474744	1	0.07757575757575758	2	0.365050505050505	4
0.01	Flynn	NS	0.0	3	0.07757575757575758	1	0.27535353535353535	4	0.3529292929292929	8
0.01	Flynn	NS	0.8381818181818183	0	0.058787878787878785	1	0.1315151515151515	1	1.0284848484848486	2
0.01	Flynn	NS	0.1486868686868687	2	0.11393939393939394	0	0.058787878787878785	3	0.32141414141414143	5
0.01	Flynn	NS	0.09595959595959595	1	0.29818181818181816	0	0.058787878787878785	2	0.4529292929292929	3
0.01	Flynn	NS	0.0	1	0.0	3	0.15474747474747474	3	0.15474747474747474	7
0.01	Flynn	NS	0.44323232323232326	5	0.15474747474747474	3	0.0	0	0.597979797979798	8
0.01	Flynn	NS	0.0	1	0.19030303030303028	1	0.09595959595959595	1	0.2862626262626262	3
0.01	Flynn	NS	0.09595959595959595	2	0.15474747474747474	0	0.058787878787878785	3	0.3094949494949495	5
0.01	Flynn	NS	0.15474747474747474	4	0.0	4	0.29373737373737374	1	0.4484848484848485	9
0.01	Flynn	NS	0.0	1	0.0	0	0.0	1
0.01	Flynn	NS	0.22747474747474744	3	0.2694949494949495	1	0.0	7	0.49696969696969695	11
0.01	Flynn	NS	0.3787878787878788	2	0.0	3	0.058787878787878785	2	0.43757575757575756	7
0.01	Flynn	NS	0.0	2	0.09595959595959595	2	0.0	2	0.09595959595959595
0.01	Flynn	NS	0.11757575757575757	1	0.11393939393939394	1	0.35696969696969694	5	0.5884848484848485	7
0.01	Flynn	NS	0.19030303030303028	2	0.1486868686868687	0	0.1486868686868687	4	0.48767676767676765	6
0.01	Flynn	NS	0.058787878787878785	2	0.1315151515151515	4	0.07757575757575758	3	0.2678787878787878	9
0.01	Flynn	NS	0.2909090909090909	0	0.0	1	0.11757575757575757	3	0.40848484848484845	4
0.01	Flynn	NS	0.058787878787878785	3	0.0	2	0.23232323232323232	3	0.2911111111111111	8
0.01	Flynn	NS	0.0	0	0.302020202020202	1	0.21333333333333335	3	0.5153535353535353	4
0.01	Flynn	NS	0.0	1	0.07757575757575758	2	0.07757575757575758	0	0.15515151515151515	3
0.01	Flynn	NS	0.0	1	0.33090909090909093	4	0.0	3	0.33090909090909093	8
0.01	Flynn	NS	0.0	4	0.17272727272727273	0	0.058787878787878785	5	0.2315151515151515	9
0.01	Flynn	NS	0.11393939393939394	3	0.3787878787878788	1	0.16545454545454547	5	0.6581818181818182	9
0.01	Flynn	NS	0.0	4	0.0	1	0.0	4
0.01	Flynn	NS	0.22424242424242424	2	0.0	2	0.13636363636363635	1	0.3606060606060606	5
0.01	Flynn	NS	0.0	2	0.2993939393939394	2	0.3498989898989899	2	0.6492929292929293	6
0.01	Flynn	NS	0.058787878787878785	3	0.09595959595959595	0	0.0	4	0.15474747474747474	7
0.01	Flynn	NS	0.0	2	0.22626262626262628	3	0.22848484848484849	1	0.4547474747474748	6
0.01	Flynn	NS	0.16545454545454547	4	0.0	4	0.09595959595959595	0	0.26141414141414143	8
0.01	Flynn	NS	0.3303030303030303	1	0.22424242424242424	4	0.24303030303030304	1	0.7975757575757576	6
0.01	Flynn	NS	0.0	2	0.07757575757575758	1	0.0	0	0.07757575757575758
0.01	Flynn	NS	0.11393939393939394	0	0.09595959595959595	1	0.2507070707070707	4	0.4606060606060606	5
0.01	Flynn	NS	0.0	1	0.0	4	1.0404040404040402	3	1.0404040404040402	8
0.01	Flynn	NS	0.0	4	0.2593939393939394	3	0.15515151515151515	2	0.41454545454545455	9
0.01	Flynn	NS	0.058787878787878785	1	0.1486868686868687	3	0.058787878787878785	2	0.26626262626262626	6
0.01	Flynn	NS	0.15474747474747474	1	0.26262626262626265	0	0.07757575757575758	1	0.494949494949495	2
0.01	Flynn	NS	0.07757575757575758	3	0.0	2	0.11393939393939394	2	0.19151515151515153	7
0.01	Flynn	NS	0.0	2	0.5496969696969697	3	0.19151515151515153	2	0.7412121212121211	7
0.01	Flynn	NS	0.058787878787878785	2	0.058787878787878785	2	0.3109090909090909	0	0.42848484848484847	4
0.01	Flynn	NS	0.058787878787878785	0	0.058787878787878785	3	0.09595959595959595	2	0.21353535353535352	5
0.01	Flynn	NS	0.0	2	0.0	1	0.058787878787878785	1	0.058787878787878785
0.01	Flynn	NS	0.0	3	0.0	0	0.058787878787878785	2	0.058787878787878785
0.01	Flynn	NS	0.0	2	0.07757575757575758	1	0.15515151515151515	1	0.23272727272727273	4
0.01	Flynn	NS	0.058787878787878785	0	0.09595959595959595	5	0.1315151515151515	3	0.2862626262626262	8
0.01	Flynn	NS	0.0	1	0.0	0	0.0	1
0.01	Flynn	NS	0.1919191919191919	2	0.09595959595959595	1	0.11393939393939394	1	0.4018181818181818	4
0.01	Flynn	NS	0.38606060606060605	1	0.2507070707070707	4	0.3381818181818182	0	0.9749494949494948	5
0.01	Flynn	NS	0.5991919191919192	1	0.0	2	0.23232323232323232	3	0.8315151515151514	6
0.01	Flynn	NS	0.1486868686868687	5	0.3529292929292929	2	0.2911111111111111	1	0.7927272727272727	8
0.01	Flynn	NS	0.0	4	0.1315151515151515	3	0.20909090909090908	4	0.3406060606060606	11
0.01	Flynn	NS	0.27535353535353535	1	0.20909090909090908	3	0.0	1	0.48444444444444446	5
0.01	Flynn	NS	0.18181818181818182	2	0.0	2	0.0	3	0.18181818181818182
0.01	Flynn	NS	0.0	0	0.058787878787878785	2	1.0836363636363635	1	1.1424242424242426	3
0.01	Flynn	NS	0.11393939393939394	1	0.2593939393939394	3	0.058787878787878785	2	0.43212121212121213	6
0.01	Flynn	NS	0.22848484848484849	3	0.0	1	0.2098989898989899	0	0.4383838383838384	4
0.01	Flynn	NS	0.058787878787878785	3	0.11393939393939394	3	0.058787878787878785	2	0.2315151515151515	8
0.01	Flynn	NS	0.1315151515151515	4	0.3466666666666667	2	0.0	2	0.47818181818181815	8
0.01	Flynn	NS	0.0	3	0.11757575757575757	2	0.0	1	0.11757575757575757	6
0.01	Flynn	NS	0.3941414141414141	0	0.09595959595959595	2	0.0	4	0.4901010101010101	6
0.01	Flynn	NS	0.0	1	0.0	1	0.058787878787878785	4	0.058787878787878785
0.01	Flynn	NS	0.07757575757575758	1	0.0	2	0.17353535353535354	4	0.2511111111111111	7
0.01	Flynn	NS	0.0	2	0.058787878787878785	0	0.0	2	0.058787878787878785
0.01	Flynn	NS	0.058787878787878785	0	0.0	4	0.0	1	0.058787878787878785
0.01	Flynn	NS	0.0	4	0.7026262626262626	3	0.0	0	0.7026262626262626	7
0.01	Flynn	NS	0.07757575757575758	1	0.20747474747474748	4	0.19515151515151513	2	0.4802020202020202	7
0.01	Flynn	NS	0.0	3	0.058787878787878785	2	0.19030303030303028	2	0.24909090909090909	7
0.01	Flynn	NS	0.07757575757575758	1	0.11393939393939394	0	0.058787878787878785	5	0.2503030303030303	6
0.01	Flynn	NS	0.058787878787878785	4	0.0	2	0.07757575757575758	0	0.13636363636363635	6
0.01	Flynn	NS	0.07757575757575758	2	0.058787878787878785	3	0.11393939393939394	2	0.2503030303030303	7
0.01	Flynn	NS	0.6434343434343435	0	0.0	1	0.0	4	0.6434343434343435	5
0.01	Flynn	NS	0.07757575757575758	1	0.07757575757575758	2	0.11393939393939394	0	0.2690909090909091	3
0.01	Flynn	NS	0.0	3	0.0	2	0.09595959595959595	2	0.09595959595959595
0.01	Flynn	NS	0.09595959595959595	2	0.058787878787878785	2	0.31636363636363635	1	0.4711111111111111	5
0.01	Flynn	NS	0.3303030303030303	1	0.058787878787878785	2	0.5355555555555556	3	0.9246464646464646	6
0.01	Flynn	NS	0.07757575757575758	2	0.4537373737373737	2	0.378989898989899	2	0.9103030303030303	6
0.01	Flynn	NS	0.1315151515151515	3	0.1315151515151515	4	0.058787878787878785	2	0.3218181818181818	9
0.01	Flynn	NS	0.058787878787878785	3	0.09595959595959595	0	0.15474747474747474	1	0.3094949494949495	4
0.01	Flynn	NS	0.0	8	0.21393939393939393	1	0.0	3	0.21393939393939393	12
0.01	Flynn	NS	0.0	4	0.0	2	0.058787878787878785	0	0.058787878787878785
0.01	Flynn	NS	0.0	2	0.058787878787878785	1	0.457979797979798	0	0.5167676767676768	3
0.01	Flynn	NS	0.0	2	0.17272727272727273	4	0.5747474747474748	6	0.7474747474747474	12
0.01	Flynn	NS	0.20747474747474748	1	0.302020202020202	3	0.20747474747474748	3	0.716969696969697	7
0.01	Flynn	NS	0.0	1	0.42727272727272725	2	0.22747474747474744	3	0.6547474747474746	6
0.01	Flynn	NS	0.3117171717171717	0	0.0	2	0.3464646464646465	1	0.6581818181818182	3
0.01	Flynn	NS	0.058787878787878785	1	0.0	1	0.22424242424242424	1	0.283030303030303	3
0.01	Flynn	NS	0.0	1	0.07757575757575758	1	1.1040404040404042	3	1.1816161616161618	5
0.01	Flynn	NS	0.058787878787878785	1	0.0	3	0.0	0	0.058787878787878785
0.01	Flynn	NS	0.0	0	0.1486868686868687	1	0.3208080808080808	2	0.4694949494949495	3
0.01	Flynn	NS	0.0	3	0.0	3	0.058787878787878785	1	0.058787878787878785
0.01	Flynn	NS	0.0	2	0.058787878787878785	1	0.0	1	0.058787878787878785
0.01	Flynn	S	0.0	1	0.0	0	0.0	0
0.01	Flynn	S	0.1315151515151515	0	0.058787878787878785	2	0.07757575757575758	1	0.2678787878787878	3
0.01	Flynn	S	0.09595959595959595	0	0.0	2	0.0	0	0.09595959595959595
0.01	Flynn	S	0.058787878787878785	1	0.058787878787878785	1	0.0	1	0.11757575757575757	3
0.01	Flynn	S	0.1486868686868687	0	0.24323232323232324	0	0.11393939393939394	1	0.5058585858585859	1
0.01	Flynn	S	0.0	1	0.0	0	0.0	1
0.01	Flynn	S	0.0	2	0.26262626262626265	1	0.07757575757575758	0	0.3402020202020202	3
0.01	Flynn	S	0.0	0	0.5406060606060606	0	0.0	2	0.5406060606060606	2
0.01	Flynn	S	0.0	4	0.0	1	0.0	0
0.01	Flynn	S	0.1315151515151515	1	0.2866666666666667	0	0.09595959595959595	0	0.5141414141414141	1
0.01	Flynn	S	0.34484848484848485	2	0.0	1	0.0	0	0.34484848484848485	3
0.01	Flynn	S	0.0	3	0.0	0	0.0	2
0.01	Flynn	S	0.07757575757575758	1	0.27535353535353535	1	0.0	1	0.3529292929292929	3
0.01	Flynn	S	0.2406060606060606	2	0.0	1	0.058787878787878785	1	0.2993939393939394	4
0.01	Flynn	S	0.0	1	0.0	0	0.0	0
0.01	Flynn	S	0.0	2	0.0	0	0.20909090909090908	1	0.20909090909090908	3
0.01	Flynn	S	0.0	0	0.0	3	0.0	0
0.01	Flynn	S	0.0	3	0.0	0	0.3464646464646465	0	0.3464646464646465	3
0.01	Flynn	S	0.15474747474747474	2	0.09595959595959595	0	0.1486868686868687	1	0.3993939393939394	3
0.01	Flynn	S	0.1315151515151515	1	0.0	4	0.0	1	0.1315151515151515
0.01	Flynn	S	0.058787878787878785	1	0.0	0	0.0	2	0.058787878787878785
0.01	Flynn	S	0.22424242424242424	1	0.058787878787878785	1	0.0	0	0.283030303030303	2
0.01	Flynn	S	0.0	3	0.24545454545454543	2	0.0	0	0.24545454545454543	5
0.01	Flynn	S	0.0	1	0.058787878787878785	2	0.0	0	0.058787878787878785
0.01	Flynn	S	0.0	2	0.29373737373737374	2	0.0	2	0.29373737373737374	6
0.01	Flynn	S	0.0	2	0.058787878787878785	1	0.0	3	0.058787878787878785
0.01	Flynn	S	0.0	1	0.0	4	0.0	0
0.01	Flynn	S	0.0	2	0.0	0	0.09595959595959595	4	0.09595959595959595
0.01	Flynn	S	0.0	2	0.0	5	0.46545454545454545	1	0.46545454545454545
0.01	Flynn	S	0.25757575757575757	2	0.09595959595959595	0	0.0	0	0.35353535353535354	2
0.01	Flynn	S	0.0	2	0.0	2	0.16545454545454547	2	0.16545454545454547
0.01	Flynn	S	0.36848484848484847	1	0.0	3	0.5824242424242425	0	0.9509090909090909	4
0.01	Flynn	S	0.26626262626262626	2	0.22848484848484849	0	0.058787878787878785	1	0.5535353535353535	3
0.01	Flynn	S	0.09595959595959595	2	0.0	3	0.058787878787878785	2	0.15474747474747474	7
0.01	Flynn	S	0.0	2	0.09595959595959595	2	0.0	1	0.09595959595959595
0.01	Flynn	S	0.07757575757575758	0	0.0	0	0.1315151515151515	1	0.20909090909090908	1
0.01	Flynn	S	0.0	2	0.23232323232323232	2	0.29818181818181816	1	0.5305050505050505	5
0.01	Flynn	S	0.058787878787878785	1	0.058787878787878785	1	0.0	0	0.11757575757575757	2
0.01	Flynn	S	0.0	1	0.0	1	0.0	0
0.01	Flynn	S	0.22747474747474744	0	0.0	1	0.07757575757575758	1	0.305050505050505	2
0.01	Flynn	S	0.0	1	0.2406060606060606	0	0.0	0	0.2406060606060606	1
0.01	Flynn	S	0.058787878787878785	2	0.1315151515151515	1	0.0	1	0.19030303030303028	4
0.01	Flynn	S	0.0	2	0.16545454545454547	0	0.0	0	0.16545454545454547
0.01	Flynn	S	0.11757575757575757	3	0.0	3	0.0	0	0.11757575757575757	6
0.01	Flynn	S	0.058787878787878785	2	0.09595959595959595	1	0.0	1	0.15474747474747474	4
0.01	Flynn	S	0.0	1	0.0	2	0.0	0
0.01	Flynn	S	0.20747474747474748	0	0.5048484848484849	2	0.0	1	0.7123232323232324	3
0.01	Flynn	S	0.0	2	0.0	0	0.0	2
0.01	Flynn	S	0.0	2	0.0	1	0.0	1
0.01	Flynn	S	0.0	2	0.07757575757575758	2	0.0	4	0.07757575757575758
0.01	Flynn	S	0.0	3	0.17272727272727273	0	0.0	1	0.17272727272727273	4
0.01	Flynn	S	0.0	3	0.415959595959596	0	0.0	0	0.415959595959596
0.01	Flynn	S	0.0	0	0.0	3	0.0	1
0.01	Flynn	S	0.09595959595959595	2	0.0	1	0.09595959595959595	0	0.1919191919191919	3
0.01	Flynn	S	0.0	1	0.0	2	0.0	2
0.01	Flynn	S	0.058787878787878785	2	0.0	0	0.058787878787878785	1	0.11757575757575757	3
0.01	Flynn	S	0.0	2	0.07757575757575758	1	0.0	1	0.07757575757575758
0.01	Flynn	S	0.07757575757575758	4	0.0	1	0.0	2	0.07757575757575758
0.01	Flynn	S	0.1919191919191919	0	0.0	0	0.07757575757575758	2	0.26949494949494945	2
0.01	Flynn	S	0.0	2	0.0	0	0.0	2
0.01	Flynn	S	0.0	0	0.15515151515151515	0	0.0	1	0.15515151515151515	1
0.01	Flynn	S	0.0	1	0.13636363636363635	1	0.0	2	0.13636363636363635	4
0.01	Flynn	S	0.058787878787878785	1	0.22848484848484849	1	0.058787878787878785	0	0.34606060606060607	2
0.01	Flynn	S	0.374949494949495	1	0.07757575757575758	1	0.5042424242424243	0	0.9567676767676768	2
0.01	Flynn	S	0.0	0	0.0	0	0.0	1
0.01	Flynn	S	0.19030303030303028	0	0.0	3	0.0	0	0.19030303030303028	3
0.01	Flynn	S	0.09595959595959595	0	0.19030303030303028	1	0.09595959595959595	0	0.3822222222222222	1
0.01	Flynn	S	0.0	3	0.17272727272727273	2	0.0	1	0.17272727272727273	6
0.01	Flynn	S	0.0	2	0.0	0	0.0	2
0.01	Flynn	S	0.4571717171717172	5	0.058787878787878785	1	0.0	0	0.515959595959596	6
0.01	Flynn	S	0.058787878787878785	1	0.058787878787878785	2	0.0	1	0.11757575757575757	4
0.01	Flynn	S	0.0	3	0.24323232323232324	1	0.2098989898989899	0	0.45313131313131316	4
0.01	Flynn	S	0.0	2	0.0	2	0.0	3
0.01	Flynn	S	0.15515151515151515	1	0.24464646464646467	2	0.058787878787878785	1	0.4585858585858586	4
0.01	Flynn	S	0.058787878787878785	2	0.0	1	0.0	1	0.058787878787878785
0.01	Flynn	S	0.0	0	0.0	1	0.0	2
0.01	Flynn	S	0.0	1	0.1315151515151515	1	0.07757575757575758	0	0.20909090909090908	2
0.01	Flynn	S	0.0	1	0.09595959595959595	1	0.24464646464646467	2	0.3406060606060606	4
0.01	Flynn	S	0.0	2	0.18181818181818182	1	0.058787878787878785	1	0.2406060606060606	4
0.01	Flynn	S	0.11757575757575757	2	0.0	0	0.1919191919191919	1	0.3094949494949495	3
0.01	Flynn	S	0.0	3	0.25656565656565655	2	0.18181818181818182	2	0.4383838383838384	7
0.01	Flynn	S	0.0	2	0.1315151515151515	0	0.0	1	0.1315151515151515
0.01	Flynn	S	0.0	1	0.0	2	0.0	0
0.01	Flynn	S	0.26141414141414143	1	0.0	5	0.0	2	0.26141414141414143	8
0.01	Flynn	S	0.13636363636363635	2	0.0	3	0.09595959595959595	4	0.23232323232323232	9
0.01	Flynn	S	0.0	1	0.24323232323232324	0	0.19030303030303028	1	0.4335353535353535	2
0.01	Flynn	S	0.0	0	0.1315151515151515	0	0.0	1	0.1315151515151515
0.01	Flynn	S	0.0	2	0.0	0	0.0	1
0.01	Flynn	S	0.0	1	0.0	0	0.058787878787878785	1	0.058787878787878785
0.01	Flynn	S	0.302020202020202	0	0.0	1	0.058787878787878785	0	0.3608080808080808	1
0.01	Flynn	S	0.09595959595959595	2	0.1486868686868687	3	0.553939393939394	0	0.7985858585858586	5
0.01	Flynn	S	0.0	0	0.0	2	0.058787878787878785	2	0.058787878787878785
0.01	Flynn	S	0.0	2	0.0	0	0.0	1
0.01	Flynn	S	0.058787878787878785	0	0.1315151515151515	0	0.0	1	0.19030303030303028	1
0.01	Flynn	S	0.0	2	0.22787878787878788	3	0.21333333333333335	0	0.4412121212121212	5
0.01	Flynn	S	0.058787878787878785	2	0.07757575757575758	1	0.21333333333333335	1	0.34969696969696973	4
0.01	Flynn	S	0.0	1	0.0	2	0.0	0
0.01	Flynn	S	0.11393939393939394	1	0.0	4	0.07757575757575758	0	0.19151515151515153	5
0.01	Flynn	S	0.0	0	0.058787878787878785	2	0.0	1	0.058787878787878785
0.01	Flynn	S	0.0	2	0.0	0	0.09595959595959595	0	0.09595959595959595
0.01	Flynn	S	0.0	2	0.11757575757575757	0	0.058787878787878785	0	0.17636363636363636	2
0.01	Flynn	S	0.0	1	0.19151515151515153	2	0.0	2	0.19151515151515153	5
0.01	Flynn	S	0.1486868686868687	3	0.058787878787878785	2	0.24323232323232324	0	0.4507070707070707	5
0.01	Flynn	S	0.0	0	0.09595959595959595	1	0.0	0	0.09595959595959595
0.01	Flynn	S	0.19777777777777777	1	0.11757575757575757	1	0.0	0	0.31535353535353533	2
0.01	Flynn	S	0.0	1	0.0	0	0.0	3
0.01	Flynn	S	0.2406060606060606	2	0.0	2	0.1486868686868687	0	0.3892929292929293	4
0.01	Flynn	S	0.19030303030303028	3	0.0	2	0.0	1	0.19030303030303028	6
0.01	Flynn	S	0.1315151515151515	0	0.0	0	0.0	1	0.1315151515151515
0.01	Flynn	S	0.0	1	0.0	1	0.0	2
0.01	Flynn	S	0.09595959595959595	0	0.0	2	0.27151515151515154	1	0.3674747474747475	3
0.01	Flynn	S	0.0	2	0.11757575757575757	2	0.0	0	0.11757575757575757	4
0.01	Flynn	S	0.09595959595959595	2	0.0	1	0.0	4	0.09595959595959595
0.01	Flynn	S	0.058787878787878785	0	0.0	2	0.0	1	0.058787878787878785
0.01	Flynn	S	0.11393939393939394	2	0.0	0	0.0	3	0.11393939393939394
0.01	Flynn	S	0.0	1	0.07757575757575758	0	0.0	0	0.07757575757575758
0.01	Flynn	S	0.0	3	0.1919191919191919	0	0.0	2	0.1919191919191919	5
0.01	Flynn	S	0.058787878787878785	3	0.48868686868686867	0	0.0	2	0.5474747474747474	5
0.01	Flynn	S	0.09595959595959595	0	0.0	1	0.3981818181818182	0	0.49414141414141416	1
0.01	Flynn	S	0.0	0	0.13636363636363635	1	0.0	1	0.13636363636363635	2
0.01	Flynn	S	0.0	3	0.21333333333333335	0	0.0	0	0.21333333333333335
0.01	Flynn	S	0.0	1	0.24323232323232324	0	0.4951515151515152	1	0.7383838383838384	2
0.01	Flynn	S	0.0	0	0.1486868686868687	0	0.21333333333333335	1	0.362020202020202	1
0.01	Flynn	S	0.0	2	0.7220202020202019	3	0.09595959595959595	2	0.8179797979797978	7
0.01	Flynn	S	0.058787878787878785	2	0.0	1	0.09595959595959595	0	0.15474747474747474	3
0.01	Flynn	S	0.0	4	0.0	1	0.13636363636363635	0	0.13636363636363635	5
0.01	Flynn	S	0.09595959595959595	4	0.0	2	0.18181818181818182	0	0.2777777777777778	6
0.01	Flynn	S	0.24545454545454543	3	0.09595959595959595	1	0.0	0	0.3414141414141414	4
0.01	Flynn	S	0.0	2	0.09595959595959595	3	0.0	0	0.09595959595959595
0.01	Flynn	S	0.0	1	0.0	0	0.0	0
0.01	Flynn	S	0.07757575757575758	0	0.27212121212121215	0	0.07757575757575758	1	0.42727272727272725	1
0.01	Flynn	S	0.0	1	0.1315151515151515	1	0.0	1	0.1315151515151515
0.01	Flynn	S	0.0	0	0.0	0	0.07757575757575758	0	0.07757575757575758
0.01	Flynn	S	0.1486868686868687	0	0.0	1	0.1486868686868687	0	0.2973737373737374	1
0.01	Flynn	S	0.17353535353535354	0	0.15474747474747474	1	0.058787878787878785	1	0.38707070707070707	2
0.01	Flynn	S	0.11393939393939394	1	0.0	1	0.42424242424242425	1	0.5381818181818182	3
0.01	Flynn	S	0.09595959595959595	1	0.0	1	0.0	0	0.09595959595959595
0.01	Flynn	S	0.09595959595959595	4	0.0	1	0.11393939393939394	1	0.2098989898989899	6
0.01	Flynn	S	0.0	0	0.0	0	0.0	2
0.01	Flynn	S	0.09595959595959595	0	0.0	2	0.0	3	0.09595959595959595
0.01	Flynn	S	0.058787878787878785	1	0.0	1	0.07757575757575758	3	0.13636363636363635	5
0.01	Flynn	S	0.07757575757575758	0	0.0	0	0.0	2	0.07757575757575758
0.01	Flynn	S	0.17272727272727273	1	0.19777777777777777	1	0.0	1	0.3705050505050505	3
0.01	Flynn	S	0.15474747474747474	1	0.058787878787878785	2	0.0	1	0.21353535353535352	4
0.01	Flynn	S	0.0	3	0.0	0	0.0	2
0.01	Flynn	S	0.17272727272727273	1	0.3490909090909091	0	0.0	0	0.5218181818181818	1
0.01	Flynn	S	0.15474747474747474	3	0.11757575757575757	0	0.0	3	0.2723232323232323	6
0.01	Flynn	S	0.0	0	0.09595959595959595	0	0.0	1	0.09595959595959595
0.01	Flynn	S	0.0	2	0.0	2	0.0	0
0.01	Flynn	S	0.07757575757575758	3	0.0	0	0.0	1	0.07757575757575758
0.01	Flynn	S	0.0	5	0.19151515151515153	1	0.0	1	0.19151515151515153	7
0.01	Flynn	S	0.0	0	0.24323232323232324	0	0.0	0	0.24323232323232324
0.01	Flynn	S	0.0	1	0.058787878787878785	2	0.19777777777777777	0	0.25656565656565655	3
0.01	Flynn	S	0.0	2	0.3117171717171717	5	0.27151515151515154	0	0.5832323232323233	7
0.01	Flynn	S	0.07757575757575758	3	0.0	1	0.0	1	0.07757575757575758
0.01	Flynn	S	0.0	2	0.0	5	0.11393939393939394	1	0.11393939393939394
0.01	Flynn	S	0.058787878787878785	1	0.17272727272727273	0	0.058787878787878785	0	0.2903030303030303	1
0.01	Flynn	S	0.0	1	0.0	0	0.0	3
0.01	Flynn	S	0.07757575757575758	2	0.058787878787878785	2	0.058787878787878785	2	0.19515151515151513	6
0.01	Flynn	S	0.0	0	0.0	0	0.0	0
0.01	Flynn	S	0.07757575757575758	1	0.25757575757575757	0	0.07757575757575758	1	0.4127272727272727	2
0.01	Flynn	S	0.07757575757575758	1	0.0	2	0.07757575757575758	1	0.15515151515151515	4
0.01	Flynn	S	0.1486868686868687	2	0.058787878787878785	0	0.1315151515151515	3	0.33898989898989895	5
0.01	Flynn	S	0.1315151515151515	3	0.0	2	0.07757575757575758	0	0.20909090909090908	5
0.01	Flynn	S	0.1315151515151515	2	0.0	3	0.0	0	0.1315151515151515
0.01	Flynn	S	0.0	1	0.0	0	0.0	1
0.01	Flynn	S	0.058787878787878785	1	0.058787878787878785	0	0.07757575757575758	2	0.19515151515151513	3
0.01	Flynn	S	0.0	2	0.0	1	0.0	0
0.01	Flynn	S	0.058787878787878785	1	0.0	1	0.058787878787878785	2	0.11757575757575757	4
0.01	Flynn	S	0.058787878787878785	0	0.058787878787878785	2	0.0	0	0.11757575757575757	2
0.01	Flynn	S	0.09595959595959595	2	0.0	1	0.0	1	0.09595959595959595
0.01	Flynn	S	0.46444444444444444	1	0.2874747474747475	1	0.48868686868686867	2	1.2406060606060605	4
0.01	Flynn	S	0.0	2	0.0	1	0.48484848484848486	0	0.48484848484848486
0.01	Flynn	S	0.0	3	0.0	0	0.1486868686868687	0	0.1486868686868687
0.01	Flynn	S	0.0	2	0.0	1	0.0	0
0.01	Flynn	S	0.0	0	0.18181818181818182	2	0.0	0	0.18181818181818182
0.01	Flynn	S	0.0	2	0.0	1	0.0	1
0.01	Flynn	S	0.0	1	0.0	0	0.058787878787878785	1	0.058787878787878785
0.01	Flynn	S	0.0	1	0.0	3	0.11393939393939394	1	0.11393939393939394
0.01	Flynn	S	0.11393939393939394	0	0.0	0	0.16545454545454547	0	0.2793939393939394	0
0.01	Flynn	S	0.058787878787878785	1	0.0	0	0.0	0	0.058787878787878785
0.01	Flynn	S	0.07757575757575758	2	0.0	1	0.0	0	0.07757575757575758
0.01	Flynn	S	0.21393939393939393	1	0.0	0	0.16545454545454547	3	0.3793939393939394	4
0.01	Flynn	S	0.0	2	0.17636363636363636	1	0.3886868686868687	0	0.565050505050505	3
0.01	Flynn	S	0.11393939393939394	2	0.0	3	0.0	2	0.11393939393939394
0.01	Flynn	S	0.0	1	0.0	0	0.0	1
0.01	Flynn	S	0.263030303030303	1	0.0	0	0.0	2	0.263030303030303	3
0.01	Flynn	S	0.0	1	0.19777777777777777	2	0.0	1	0.19777777777777777
0.01	Flynn	S	0.0	0	0.0	4	0.07757575757575758	0	0.07757575757575758
0.01	Flynn	S	0.0	1	0.0	1	0.0	1
0.01	Flynn	S	0.19777777777777777	1	0.0	0	0.0	2	0.19777777777777777
0.01	Flynn	S	0.0	1	0.0	0	0.0	1
0.01	Flynn	S	0.0	1	0.4806060606060606	4	0.0	1	0.4806060606060606
0.01	Flynn	S	0.0	1	0.0	0	0.0	1
0.01	Flynn	S	0.0	1	0.058787878787878785	1	0.0	1	0.058787878787878785
0.01	Flynn	S	0.0	1	0.07757575757575758	1	0.0	1	0.07757575757575758
0.01	Flynn	S	0.058787878787878785	2	0.0	2	0.11393939393939394	2	0.17272727272727273	6
0.01	Flynn	S	0.058787878787878785	0	0.0	2	0.058787878787878785	0	0.11757575757575757	2
0.01	Flynn	S	0.11393939393939394	1	0.11393939393939394	2	0.0	2	0.22787878787878788	5
0.01	Flynn	S	0.25656565656565655	1	0.0	1	0.0	0	0.25656565656565655	2
0.01	weakly deleterious	NS	0.0	4	0.0	3	0.11393939393939394	2	0.11393939393939394
0.01	weakly deleterious	NS	0.0	3	0.15474747474747474	2	0.2872727272727273	2	0.44202020202020204	7
0.01	weakly deleterious	NS	0.3094949494949495	3	0.0	1	0.36	1	0.6694949494949495	5
0.01	weakly deleterious	NS	0.22848484848484849	3	0.17636363636363636	2	0.07757575757575758	0	0.4824242424242424	5
0.01	weakly deleterious	NS	0.0	2	0.2098989898989899	2	0.07757575757575758	3	0.28747474747474744	7
0.01	weakly deleterious	NS	0.17353535353535354	1	0.16545454545454547	2	0.16545454545454547	1	0.5044444444444445	4
0.01	weakly deleterious	NS	0.09595959595959595	3	0.0	5	0.0	5	0.09595959595959595
0.01	weakly deleterious	NS	0.0	1	0.07757575757575758	4	0.07757575757575758	2	0.15515151515151515	7
0.01	weakly deleterious	NS	0.1315151515151515	0	0.0	1	0.0	5	0.1315151515151515
0.01	weakly deleterious	NS	0.0	2	0.11757575757575757	5	0.0	2	0.11757575757575757	9
0.01	weakly deleterious	NS	0.0	4	0.0	1	0.07757575757575758	1	0.07757575757575758
0.01	weakly deleterious	NS	0.2686868686868687	4	0.0	2	0.0	2	0.2686868686868687	8
0.01	weakly deleterious	NS	0.0	2	0.1315151515151515	4	0.0	5	0.1315151515151515
0.01	weakly deleterious	NS	0.4707070707070707	1	0.4533333333333333	3	0.18181818181818182	0	1.1058585858585859	4
0.01	weakly deleterious	NS	0.0	2	0.09595959595959595	1	0.19151515151515153	5	0.2874747474747475	8
0.01	weakly deleterious	NS	0.0	1	0.0	0	0.13636363636363635	6	0.13636363636363635	7
0.01	weakly deleterious	NS	0.5917171717171716	1	0.0	5	0.521010101010101	1	1.1127272727272728	7
0.01	weakly deleterious	NS	0.11757575757575757	0	0.0	1	0.2406060606060606	2	0.35818181818181816	3
0.01	weakly deleterious	NS	0.058787878787878785	1	0.3208080808080808	3	0.15474747474747474	2	0.5343434343434343	6
0.01	weakly deleterious	NS	0.0	3	0.4547474747474748	4	0.15474747474747474	3	0.6094949494949495	10
0.01	weakly deleterious	NS	0.19777777777777777	4	0.058787878787878785	5	0.5636363636363636	1	0.8202020202020202	10
0.01	weakly deleterious	NS	0.13636363636363635	3	0.0	1	0.0	2	0.13636363636363635	6
0.01	weakly deleterious	NS	0.0	0	0.1315151515151515	1	0.1315151515151515	1	0.263030303030303	2
0.01	weakly deleterious	NS	0.0	4	0.058787878787878785	3	0.07757575757575758	2	0.13636363636363635	9
0.01	weakly deleterious	NS	0.0	4	0.07757575757575758	2	0.09595959595959595	0	0.17353535353535354	6
0.01	weakly deleterious	NS	0.16545454545454547	0	0.058787878787878785	0	0.0	2	0.22424242424242424	2
0.01	weakly deleterious	NS	0.13636363636363635	3	0.0	2	0.34505050505050505	2	0.4814141414141414	7
0.01	weakly deleterious	NS	0.058787878787878785	0	0.0	3	0.0	2	0.058787878787878785
0.01	weakly deleterious	NS	0.0	1	0.5529292929292929	1	0.07757575757575758	0	0.6305050505050505	2
0.01	weakly deleterious	NS	0.16545454545454547	5	0.15515151515151515	1	0.13636363636363635	1	0.45696969696969697	7
0.01	weakly deleterious	NS	0.0	1	0.058787878787878785	5	0.0	2	0.058787878787878785
0.01	weakly deleterious	NS	0.0	1	0.0	0	0.21333333333333335	3	0.21333333333333335
0.01	weakly deleterious	NS	0.0	1	0.34505050505050505	1	0.0	3	0.34505050505050505	5
0.01	weakly deleterious	NS	0.6018181818181818	1	0.19777777777777777	1	0.07757575757575758	2	0.8771717171717173	4
0.01	weakly deleterious	NS	0.27535353535353535	1	0.0	4	0.3880808080808081	4	0.6634343434343435	9
0.01	weakly deleterious	NS	0.1315151515151515	0	0.5018181818181818	2	0.09595959595959595	5	0.7292929292929292	7
0.01	weakly deleterious	NS	0.36848484848484847	3	0.0	3	0.6383838383838384	5	1.006868686868687	11
0.01	weakly deleterious	NS	0.0	4	0.11393939393939394	2	0.1486868686868687	3	0.26262626262626265	9
0.01	weakly deleterious	NS	0.058787878787878785	4	0.0	1	0.058787878787878785	6	0.11757575757575757	11
0.01	weakly deleterious	NS	0.17272727272727273	0	0.16545454545454547	3	0.0	4	0.3381818181818182	7
0.01	weakly deleterious	NS	0.0	5	0.28505050505050505	1	0.0	6	0.28505050505050505
0.01	weakly deleterious	NS	0.07757575757575758	1	0.0	1	0.17272727272727273	1	0.2503030303030303	3
0.01	weakly deleterious	NS	0.058787878787878785	4	0.0	4	0.5563636363636364	3	0.6151515151515151	11
0.01	weakly deleterious	NS	0.0	6	0.058787878787878785	1	0.5606060606060607	2	0.6193939393939395	9
0.01	weakly deleterious	NS	0.11393939393939394	6	0.0	2	0.17353535353535354	3	0.2874747474747475	11
0.01	weakly deleterious	NS	0.058787878787878785	6	0.0	1	0.2098989898989899	1	0.2686868686868687	8
0.01	weakly deleterious	NS	0.15474747474747474	4	0.0	0	0.37696969696969695	3	0.5317171717171717	7
0.01	weakly deleterious	NS	0.49414141414141416	2	0.0	1	0.0	0	0.49414141414141416	3
0.01	weakly deleterious	NS	0.11393939393939394	4	0.0	5	0.13636363636363635	7	0.2503030303030303	16
0.01	weakly deleterious	NS	0.0	1	0.0	3	0.09595959595959595	4	0.09595959595959595
0.01	weakly deleterious	NS	0.3391919191919192	3	0.6024242424242424	1	0.27535353535353535	2	1.216969696969697	6
0.01	weakly deleterious	NS	0.15515151515151515	2	0.058787878787878785	3	0.49777777777777776	3	0.7117171717171717	8
0.01	weakly deleterious	NS	0.5474747474747474	6	0.0	4	0.34383838383838383	1	0.8913131313131315	11
0.01	weakly deleterious	NS	0.058787878787878785	2	0.07757575757575758	1	0.0	5	0.13636363636363635	8
0.01	weakly deleterious	NS	0.07757575757575758	1	0.3414141414141414	3	0.22424242424242424	1	0.6432323232323233	5
0.01	weakly deleterious	NS	0.17272727272727273	0	0.2777777777777778	3	0.0	4	0.4505050505050505	7
0.01	weakly deleterious	NS	0.0	1	0.11393939393939394	0	0.0	1	0.11393939393939394
0.01	weakly deleterious	NS	0.2866666666666667	3	0.24545454545454543	1	0.0	1	0.5321212121212121	5
0.01	weakly deleterious	NS	0.0	0	0.13636363636363635	2	0.24909090909090906	2	0.38545454545454544	4
0.01	weakly deleterious	NS	0.13636363636363635	2	0.09595959595959595	4	0.15474747474747474	2	0.38707070707070707	8
0.01	weakly deleterious	NS	0.11393939393939394	2	0.058787878787878785	2	0.13636363636363635	3	0.3090909090909091	7
0.01	weakly deleterious	NS	0.07757575757575758	1	0.13636363636363635	2	0.058787878787878785	3	0.2727272727272727	6
0.01	weakly deleterious	NS	0.43212121212121213	2	0.1315151515151515	1	0.0	5	0.5636363636363636	8
0.01	weakly deleterious	NS	0.09595959595959595	3	0.09595959595959595	2	0.0	2	0.1919191919191919	7
0.01	weakly deleterious	NS	0.0	4	0.3890909090909091	0	0.0	3	0.3890909090909091	7
0.01	weakly deleterious	NS	0.4072727272727273	1	0.09595959595959595	3	0.11393939393939394	7	0.6171717171717171	11
0.01	weakly deleterious	NS	0.11393939393939394	4	0.0	1	0.13636363636363635	3	0.2503030303030303	8
0.01	weakly deleterious	NS	0.0	3	0.0	0	0.32323232323232326	1	0.32323232323232326
0.01	weakly deleterious	NS	0.0	3	0.0	4	0.0	3
0.01	weakly deleterious	NS	0.2593939393939394	3	0.2727272727272727	1	0.13636363636363635	2	0.6684848484848485	6
0.01	weakly deleterious	NS	0.0	2	0.058787878787878785	3	0.27151515151515154	2	0.3303030303030303	7
0.01	weakly deleterious	NS	0.0	1	0.5818181818181818	2	0.11757575757575757	4	0.6993939393939395	7
0.01	weakly deleterious	NS	0.1315151515151515	4	0.0	1	0.18181818181818182	3	0.31333333333333335	8
0.01	weakly deleterious	NS	0.0	3	0.668080808080808	2	0.058787878787878785	1	0.7268686868686869	6
0.01	weakly deleterious	NS	0.4121212121212121	1	0.058787878787878785	3	0.09595959595959595	2	0.5668686868686869	6
0.01	weakly deleterious	NS	0.28747474747474744	1	0.1486868686868687	1	0.058787878787878785	5	0.4949494949494949	7
0.01	weakly deleterious	NS	0.0	2	0.11393939393939394	6	0.2503030303030303	6	0.36424242424242426	14
0.01	weakly deleterious	NS	0.13636363636363635	3	0.0	3	0.5323232323232323	2	0.6686868686868687	8
0.01	weakly deleterious	NS	0.1315151515151515	5	0.0	1	0.2872727272727273	1	0.41878787878787876	7
0.01	weakly deleterious	NS	0.13636363636363635	1	0.058787878787878785	3	0.18181818181818182	1	0.37696969696969695	5
0.01	weakly deleterious	NS	0.36848484848484847	3	0.09595959595959595	3	0.0	4	0.46444444444444444	10
0.01	weakly deleterious	NS	0.13636363636363635	1	0.0	4	0.0	2	0.13636363636363635	7
0.01	weakly deleterious	NS	0.0	4	0.22626262626262628	3	0.058787878787878785	3	0.28505050505050505	10
0.01	weakly deleterious	NS	0.058787878787878785	4	0.21333333333333335	3	0.0	3	0.27212121212121215	10
0.01	weakly deleterious	NS	0.0	5	0.29373737373737374	1	0.0	1	0.29373737373737374	7
0.01	weakly deleterious	NS	0.058787878787878785	4	0.4505050505050505	3	0.0	3	0.5092929292929294	10
0.01	weakly deleterious	NS	0.11393939393939394	2	0.11393939393939394	0	0.0	4	0.22787878787878788	6
0.01	weakly deleterious	NS	0.07757575757575758	2	0.0	3	0.17272727272727273	1	0.2503030303030303	6
0.01	weakly deleterious	NS	0.0	4	0.0	3	0.6436363636363637	3	0.6436363636363637	10
0.01	weakly deleterious	NS	0.0	0	0.22424242424242424	2	0.3490909090909091	0	0.5733333333333334	2
0.01	weakly deleterious	NS	0.07757575757575758	3	0.6705050505050505	4	0.11757575757575757	1	0.8656565656565658	8
0.01	weakly deleterious	NS	0.0	1	0.07757575757575758	3	0.11393939393939394	1	0.19151515151515153	5
0.01	weakly deleterious	NS	0.0	1	0.07757575757575758	4	0.0	2	0.07757575757575758
0.01	weakly deleterious	NS	0.1315151515151515	1	0.0	2	0.058787878787878785	4	0.19030303030303028	7
0.01	weakly deleterious	NS	0.0	4	0.0	2	0.3642424242424242	1	0.3642424242424242	7
0.01	weakly deleterious	NS	0.21333333333333335	4	0.0	4	0.07757575757575758	1	0.2909090909090909	9
0.01	weakly deleterious	NS	0.22424242424242424	0	0.2406060606060606	4	0.0	2	0.46484848484848484	6
0.01	weakly deleterious	NS	0.0	2	0.0	3	0.19777777777777777	2	0.19777777777777777
0.01	weakly deleterious	NS	0.07757575757575758	3	0.17272727272727273	1	0.0	3	0.2503030303030303	7
0.01	weakly deleterious	NS	0.0	3	0.24323232323232324	0	0.1315151515151515	0	0.3747474747474747	3
0.01	weakly deleterious	NS	0.07757575757575758	1	0.0	2	0.16545454545454547	1	0.24303030303030304	4
0.01	weakly deleterious	NS	0.0	2	0.0	1	0.11757575757575757	3	0.11757575757575757	6
0.01	weakly deleterious	NS	0.0	1	0.0	5	0.0	1
0.01	weakly deleterious	NS	0.0	2	0.7785858585858587	3	0.0	0	0.7785858585858587	5
0.01	weakly deleterious	NS	0.0	2	0.34383838383838383	1	0.0	3	0.34383838383838383	6
0.01	weakly deleterious	NS	0.3795959595959596	1	0.058787878787878785	5	0.1315151515151515	3	0.5698989898989899	9
0.01	weakly deleterious	NS	0.44202020202020204	0	0.058787878787878785	2	0.1919191919191919	4	0.6927272727272726	6
0.01	weakly deleterious	NS	0.15474747474747474	3	0.3826262626262626	2	0.25757575757575757	1	0.7949494949494949	6
0.01	weakly deleterious	NS	0.24323232323232324	1	0.2872727272727273	3	0.11393939393939394	1	0.6444444444444445	5
0.01	weakly deleterious	NS	0.11757575757575757	1	0.0	1	0.0	3	0.11757575757575757	5
0.01	weakly deleterious	NS	0.07757575757575758	2	0.7537373737373738	0	0.20909090909090908	4	1.0404040404040407	6
0.01	weakly deleterious	NS	0.415959595959596	3	0.1315151515151515	1	0.058787878787878785	2	0.6062626262626263	6
0.01	weakly deleterious	NS	0.0	1	0.11393939393939394	1	0.11757575757575757	1	0.2315151515151515	3
0.01	weakly deleterious	NS	0.058787878787878785	3	0.1315151515151515	3	0.07757575757575758	3	0.2678787878787878	9
0.01	weakly deleterious	NS	0.49818181818181817	2	0.0	4	0.17272727272727273	0	0.6709090909090909	6
0.01	weakly deleterious	NS	0.0	3	0.29373737373737374	2	0.1486868686868687	4	0.44242424242424244	9
0.01	weakly deleterious	NS	0.0	3	0.13636363636363635	2	0.17272727272727273	0	0.3090909090909091	5
0.01	weakly deleterious	NS	0.058787878787878785	2	0.1486868686868687	0	0.0	2	0.20747474747474748	4
0.01	weakly deleterious	NS	0.07757575757575758	2	0.24303030303030304	3	0.0	3	0.3206060606060606	8
0.01	weakly deleterious	NS	0.553939393939394	0	0.0	1	0.11393939393939394	3	0.6678787878787878	4
0.01	weakly deleterious	NS	0.17353535353535354	5	0.0	2	0.0	1	0.17353535353535354	8
0.01	weakly deleterious	NS	0.1315151515151515	2	0.5157575757575757	1	0.3529292929292929	2	1.0002020202020203	5
0.01	weakly deleterious	NS	0.09595959595959595	2	0.0	3	0.19777777777777777	0	0.29373737373737374	5
0.01	weakly deleterious	NS	0.07757575757575758	4	0.0	0	0.0	2	0.07757575757575758
0.01	weakly deleterious	NS	0.0	2	0.0	4	0.19777777777777777	4	0.19777777777777777
0.01	weakly deleterious	NS	0.11757575757575757	2	0.0	2	0.058787878787878785	2	0.17636363636363636	6
0.01	weakly deleterious	NS	0.0	2	0.3745454545454545	1	0.07757575757575758	3	0.4521212121212121	6
0.01	weakly deleterious	NS	0.17353535353535354	3	0.19030303030303028	2	0.3822222222222222	6	0.746060606060606	11
0.01	weakly deleterious	NS	0.058787878787878785	3	0.058787878787878785	0	0.2507070707070707	1	0.36828282828282827	4
0.01	weakly deleterious	NS	0.0	3	0.11757575757575757	2	0.8775757575757576	2	0.9951515151515151	7
0.01	weakly deleterious	NS	0.0	3	0.09595959595959595	3	0.0	4	0.09595959595959595
0.01	weakly deleterious	NS	0.11393939393939394	2	0.15515151515151515	6	0.058787878787878785	2	0.3278787878787879	10
0.01	weakly deleterious	NS	0.07757575757575758	3	0.1315151515151515	0	0.07757575757575758	0	0.2866666666666666	3
0.01	weakly deleterious	NS	0.0	4	0.07757575757575758	1	0.0	3	0.07757575757575758
0.01	weakly deleterious	NS	0.0	4	0.17353535353535354	0	0.13636363636363635	4	0.3098989898989899	8
0.01	weakly deleterious	NS	0.0	5	0.0	1	0.09595959595959595	1	0.09595959595959595
0.01	weakly deleterious	NS	0.15474747474747474	4	0.4983838383838384	0	0.2406060606060606	3	0.8937373737373737	7
0.01	weakly deleterious	NS	0.0	0	0.1315151515151515	3	0.09595959595959595	3	0.22747474747474744	6
0.01	weakly deleterious	NS	0.0	5	0.3303030303030303	0	0.058787878787878785	6	0.3890909090909091	11
0.01	weakly deleterious	NS	0.07757575757575758	1	0.0	0	0.19777777777777777	2	0.27535353535353535	3
0.01	weakly deleterious	NS	0.0	2	0.15474747474747474	5	0.24303030303030304	2	0.3977777777777778	9
0.01	weakly deleterious	NS	0.0	3	0.0	4	0.0	4
0.01	weakly deleterious	NS	0.19515151515151513	6	0.0	2	0.4490909090909091	2	0.6442424242424242	10
0.01	weakly deleterious	NS	0.29373737373737374	5	0.07757575757575758	1	0.0	3	0.3713131313131313	9
0.01	weakly deleterious	NS	0.3638383838383838	3	0.0	4	0.07757575757575758	2	0.44141414141414137	9
0.01	weakly deleterious	NS	0.41575757575757577	3	0.058787878787878785	1	0.0	0	0.47454545454545455	4
0.01	weakly deleterious	NS	0.13636363636363635	0	0.0	1	0.0	2	0.13636363636363635	3
0.01	weakly deleterious	NS	0.058787878787878785	2	0.0	1	0.0	2	0.058787878787878785
0.01	weakly deleterious	NS	0.058787878787878785	0	0.5684848484848485	0	0.16545454545454547	1	0.7927272727272727	1
0.01	weakly deleterious	NS	0.0	2	0.0	4	0.0	4
0.01	weakly deleterious	NS	0.11393939393939394	0	0.0	5	0.0	3	0.11393939393939394
0.01	weakly deleterious	NS	0.11757575757575757	2	0.058787878787878785	3	0.0	1	0.17636363636363636	6
0.01	weakly deleterious	NS	0.22424242424242424	1	0.0	2	0.0	2	0.22424242424242424	5
0.01	weakly deleterious	NS	0.1315151515151515	6	0.0	2	0.40080808080808084	4	0.5323232323232323	12
0.01	weakly deleterious	NS	0.0	4	0.22626262626262628	1	0.0	1	0.22626262626262628	6
0.01	weakly deleterious	NS	0.8557575757575759	2	0.0	3	0.13636363636363635	1	0.9921212121212124	6
0.01	weakly deleterious	NS	0.058787878787878785	5	0.13636363636363635	2	0.22787878787878788	6	0.42303030303030303	13
0.01	weakly deleterious	NS	0.09595959595959595	0	0.0	5	0.0	2	0.09595959595959595
0.01	weakly deleterious	NS	0.17353535353535354	1	0.17272727272727273	3	0.13636363636363635	2	0.4826262626262626	6
0.01	weakly deleterious	NS	0.058787878787878785	3	0.058787878787878785	1	0.6686868686868688	3	0.7862626262626262	7
0.01	weakly deleterious	NS	0.19151515151515153	3	0.5096969696969698	4	0.0	3	0.7012121212121212	10
0.01	weakly deleterious	NS	0.058787878787878785	1	0.07757575757575758	1	0.23232323232323232	2	0.3686868686868687	4
0.01	weakly deleterious	NS	0.2793939393939394	3	0.2993939393939394	4	0.0	0	0.5787878787878789	7
0.01	weakly deleterious	NS	0.1315151515151515	3	0.3705050505050505	3	0.07757575757575758	3	0.5795959595959597	9
0.01	weakly deleterious	NS	0.058787878787878785	1	0.0	3	0.09595959595959595	1	0.15474747474747474	5
0.01	weakly deleterious	NS	0.07757575757575758	3	0.11757575757575757	4	0.07757575757575758	2	0.2727272727272727	9
0.01	weakly deleterious	NS	0.19030303030303028	3	0.07757575757575758	3	0.13636363636363635	1	0.4042424242424242	7
0.01	weakly deleterious	NS	0.1315151515151515	3	0.07757575757575758	2	0.0	5	0.20909090909090908	10
0.01	weakly deleterious	NS	0.5981818181818183	4	0.1486868686868687	5	0.09595959595959595	4	0.8428282828282828	13
0.01	weakly deleterious	NS	0.576969696969697	1	0.0	3	0.0	3	0.576969696969697	7
0.01	weakly deleterious	NS	0.0	2	0.19030303030303028	4	0.1315151515151515	3	0.3218181818181818	9
0.01	weakly deleterious	NS	0.16545454545454547	1	0.0	0	0.1486868686868687	5	0.31414141414141417	6
0.01	weakly deleterious	NS	0.09595959595959595	1	0.1315151515151515	2	0.0	2	0.22747474747474744	5
0.01	weakly deleterious	NS	0.0	4	0.17272727272727273	3	0.7717171717171718	1	0.9444444444444444	8
0.01	weakly deleterious	NS	0.11757575757575757	1	0.0	3	0.0	4	0.11757575757575757	8
0.01	weakly deleterious	NS	0.0	2	0.07757575757575758	0	0.296969696969697	4	0.3745454545454545	6
0.01	weakly deleterious	NS	0.0	0	0.058787878787878785	3	0.11393939393939394	2	0.17272727272727273	5
0.01	weakly deleterious	NS	0.13636363636363635	3	0.058787878787878785	2	0.09595959595959595	2	0.2911111111111111	7
0.01	weakly deleterious	NS	0.20747474747474748	0	0.0	0	0.07757575757575758	2	0.28505050505050505	2
0.01	weakly deleterious	NS	0.3890909090909091	3	0.1315151515151515	4	0.17636363636363636	5	0.6969696969696971	12
0.01	weakly deleterious	NS	0.0	5	0.19030303030303028	2	0.07757575757575758	3	0.2678787878787878	10
0.01	weakly deleterious	NS	0.0	2	0.0	5	0.7907070707070707	6	0.7907070707070707	13
0.01	weakly deleterious	NS	0.2793939393939394	0	0.4951515151515152	1	0.0	1	0.7745454545454546	2
0.01	weakly deleterious	NS	0.07757575757575758	2	0.13636363636363635	3	0.22626262626262628	1	0.4402020202020202	6
0.01	weakly deleterious	NS	0.15515151515151515	7	0.07757575757575758	2	0.0	0	0.23272727272727273	9
0.01	weakly deleterious	NS	0.0	1	0.058787878787878785	4	0.0	1	0.058787878787878785
0.01	weakly deleterious	NS	0.09595959595959595	4	0.46545454545454545	1	0.0	6	0.5614141414141414	11
0.01	weakly deleterious	NS	0.0	3	0.6008080808080808	1	0.058787878787878785	1	0.6595959595959596	5
0.01	weakly deleterious	NS	0.42727272727272725	2	0.0	0	0.37333333333333335	2	0.8006060606060607	4
0.01	weakly deleterious	NS	0.0	3	0.3292929292929293	3	0.27151515151515154	2	0.6008080808080809	8
0.01	weakly deleterious	NS	0.16545454545454547	1	0.23272727272727273	2	0.07757575757575758	1	0.47575757575757577	4
0.01	weakly deleterious	NS	0.0	4	0.0	6	0.13636363636363635	1	0.13636363636363635	11
0.01	weakly deleterious	NS	0.5808080808080808	3	0.17353535353535354	4	0.0	3	0.7543434343434342	10
0.01	weakly deleterious	NS	0.0	3	0.15474747474747474	5	0.0	3	0.15474747474747474	11
0.01	weakly deleterious	NS	0.11393939393939394	4	0.0	2	0.26626262626262626	2	0.3802020202020202	8
0.01	weakly deleterious	NS	0.21393939393939393	3	0.0	5	0.13636363636363635	1	0.3503030303030303	9
0.01	weakly deleterious	NS	0.11393939393939394	4	0.0	2	0.0	5	0.11393939393939394
0.01	weakly deleterious	NS	0.07757575757575758	3	0.058787878787878785	2	0.2593939393939394	3	0.39575757575757575	8
0.01	weakly deleterious	NS	0.058787878787878785	2	0.0	3	0.058787878787878785	3	0.11757575757575757	8
0.01	weakly deleterious	NS	0.11757575757575757	1	0.0	2	0.36848484848484847	2	0.486060606060606	5
0.01	weakly deleterious	S	0.33090909090909093	0	0.0	1	0.0	3	0.33090909090909093	4
0.01	weakly deleterious	S	0.058787878787878785	3	0.0	2	0.058787878787878785	1	0.11757575757575757	6
0.01	weakly deleterious	S	0.15474747474747474	2	0.058787878787878785	2	0.07757575757575758	0	0.2911111111111111	4
0.01	weakly deleterious	S	0.07757575757575758	2	0.0	0	0.09595959595959595	1	0.17353535353535354	3
0.01	weakly deleterious	S	0.058787878787878785	1	0.0	1	0.1486868686868687	2	0.20747474747474748	4
0.01	weakly deleterious	S	0.21333333333333335	2	0.0	1	0.16545454545454547	1	0.3787878787878788	4
0.01	weakly deleterious	S	0.17636363636363636	1	0.0	0	0.0	1	0.17636363636363636	2
0.01	weakly deleterious	S	0.24545454545454543	1	0.0	2	0.07757575757575758	0	0.323030303030303	3
0.01	weakly deleterious	S	0.058787878787878785	3	0.0	0	0.0	1	0.058787878787878785
0.01	weakly deleterious	S	0.0	0	0.0	1	0.0	0
0.01	weakly deleterious	S	0.0	0	0.1315151515151515	0	0.058787878787878785	0	0.19030303030303028	0
0.01	weakly deleterious	S	0.0	2	0.19777777777777777	2	0.0	2	0.19777777777777777
0.01	weakly deleterious	S	0.0	1	0.07757575757575758	1	0.0	0	0.07757575757575758
0.01	weakly deleterious	S	0.0	1	0.0	2	0.19777777777777777	2	0.19777777777777777
0.01	weakly deleterious	S	0.0	3	0.0	0	0.6767676767676768	1	0.6767676767676768	4
0.01	weakly deleterious	S	0.31333333333333335	1	0.09595959595959595	2	0.0	1	0.4092929292929293	4
0.01	weakly deleterious	S	0.0	3	0.36484848484848487	1	0.09595959595959595	0	0.46080808080808083	4
0.01	weakly deleterious	S	0.5490909090909091	4	0.07757575757575758	1	0.0	1	0.6266666666666667	6
0.01	weakly deleterious	S	0.0	0	0.0	1	0.0	0
0.01	weakly deleterious	S	0.0	3	0.0	1	0.0	0
0.01	weakly deleterious	S	0.0	1	0.22424242424242424	0	0.22848484848484849	4	0.45272727272727276	5
0.01	weakly deleterious	S	0.0	1	0.09595959595959595	1	0.0	1	0.09595959595959595
0.01	weakly deleterious	S	0.0	1	0.0	1	0.0	0
0.01	weakly deleterious	S	0.0	0	0.1486868686868687	2	0.0	0	0.1486868686868687
0.01	weakly deleterious	S	0.07757575757575758	4	0.19777777777777777	1	0.0	2	0.27535353535353535	7
0.01	weakly deleterious	S	0.0	0	0.058787878787878785	1	0.058787878787878785	0	0.11757575757575757	1
0.01	weakly deleterious	S	0.2503030303030303	1	0.0	0	0.0	1	0.2503030303030303	2
0.01	weakly deleterious	S	0.0	2	0.058787878787878785	3	0.11393939393939394	0	0.17272727272727273	5
0.01	weakly deleterious	S	0.0	4	0.0	2	0.07757575757575758	0	0.07757575757575758
0.01	weakly deleterious	S	0.0	1	0.07757575757575758	1	0.0	0	0.07757575757575758
0.01	weakly deleterious	S	0.0	1	0.0	0	0.0	3
0.01	weakly deleterious	S	0.0	3	0.0	0	0.09595959595959595	3	0.09595959595959595
0.01	weakly deleterious	S	0.0	3	0.0	3	0.0	1
0.01	weakly deleterious	S	0.1486868686868687	1	0.1486868686868687	2	0.0	1	0.2973737373737374	4
0.01	weakly deleterious	S	0.19151515151515153	1	0.11757575757575757	6	0.42424242424242425	0	0.7333333333333334	7
0.01	weakly deleterious	S	0.0	0	0.0	1	0.07757575757575758	0	0.07757575757575758
0.01	weakly deleterious	S	0.058787878787878785	1	0.0	0	0.058787878787878785	2	0.11757575757575757	3
0.01	weakly deleterious	S	0.0	2	0.058787878787878785	2	0.07757575757575758	1	0.13636363636363635	5
0.01	weakly deleterious	S	0.0	3	0.1315151515151515	1	0.0	0	0.1315151515151515
0.01	weakly deleterious	S	0.0	0	0.4983838383838384	0	0.0	2	0.4983838383838384	2
0.01	weakly deleterious	S	0.0	1	0.0	1	0.0	0
0.01	weakly deleterious	S	0.0	1	0.0	1	0.0	1
0.01	weakly deleterious	S	0.0	1	0.0	0	0.21333333333333335	1	0.21333333333333335
0.01	weakly deleterious	S	0.09595959595959595	1	0.058787878787878785	2	0.0	1	0.15474747474747474	4
0.01	weakly deleterious	S	0.0	3	0.058787878787878785	4	0.0	0	0.058787878787878785
0.01	weakly deleterious	S	0.058787878787878785	2	0.0	2	0.0	1	0.058787878787878785
0.01	weakly deleterious	S	0.11393939393939394	1	0.058787878787878785	0	0.0	0	0.17272727272727273	1
0.01	weakly deleterious	S	0.0	2	0.058787878787878785	3	0.19515151515151513	1	0.2539393939393939	6
0.01	weakly deleterious	S	0.0	1	0.09595959595959595	1	0.0	1	0.09595959595959595
0.01	weakly deleterious	S	0.0	1	0.0	2	0.0	0
0.01	weakly deleterious	S	0.0	1	0.0	2	0.0	3
0.01	weakly deleterious	S	0.0	2	0.0	0	0.058787878787878785	1	0.058787878787878785
0.01	weakly deleterious	S	0.058787878787878785	5	0.0	1	0.058787878787878785	2	0.11757575757575757	8
0.01	weakly deleterious	S	0.24545454545454543	3	0.6066666666666667	1	0.1486868686868687	1	1.0008080808080808	5
0.01	weakly deleterious	S	0.0	2	0.16545454545454547	1	0.058787878787878785	1	0.22424242424242424	4
0.01	weakly deleterious	S	0.07757575757575758	0	0.0	0	0.0	0	0.07757575757575758
0.01	weakly deleterious	S	0.0	0	0.1315151515151515	0	0.0	1	0.1315151515151515
0.01	weakly deleterious	S	0.0	2	0.1315151515151515	0	0.0	1	0.1315151515151515
0.01	weakly deleterious	S	0.09595959595959595	1	0.0	0	0.0	2	0.09595959595959595
0.01	weakly deleterious	S	0.058787878787878785	2	0.0	1	0.07757575757575758	5	0.13636363636363635	8
0.01	weakly deleterious	S	0.11393939393939394	1	0.0	0	0.4072727272727273	1	0.5212121212121212	2
0.01	weakly deleterious	S	0.0	3	0.0	3	0.0	2
0.01	weakly deleterious	S	0.24323232323232324	1	0.0	1	0.0	5	0.24323232323232324
0.01	weakly deleterious	S	0.11757575757575757	0	0.058787878787878785	2	0.0	1	0.17636363636363636	3
0.01	weakly deleterious	S	0.0	1	0.0	0	0.0	1
0.01	weakly deleterious	S	0.0	1	0.26262626262626265	1	0.0	2	0.26262626262626265	4
0.01	weakly deleterious	S	0.0	0	0.0	0	0.1315151515151515	0	0.1315151515151515
0.01	weakly deleterious	S	0.0	2	0.29373737373737374	0	0.0	1	0.29373737373737374	3
0.01	weakly deleterious	S	0.1486868686868687	1	0.27212121212121215	0	0.07757575757575758	1	0.49838383838383843	2
0.01	weakly deleterious	S	0.4595959595959596	2	0.07757575757575758	0	0.18181818181818182	0	0.7189898989898991	2
0.01	weakly deleterious	S	0.07757575757575758	3	0.0	1	0.3292929292929293	1	0.4068686868686868	5
0.01	weakly deleterious	S	0.0	1	0.058787878787878785	1	0.0	1	0.058787878787878785
0.01	weakly deleterious	S	0.11393939393939394	3	0.0	1	0.058787878787878785	2	0.17272727272727273	6
0.01	weakly deleterious	S	0.0	1	0.0	1	0.0	1
0.01	weakly deleterious	S	0.0	0	0.0	2	0.11757575757575757	0	0.11757575757575757	2
0.01	weakly deleterious	S	0.0	0	0.0	0	0.058787878787878785	0	0.058787878787878785
0.01	weakly deleterious	S	0.15474747474747474	0	0.0	1	0.0	1	0.15474747474747474	2
0.01	weakly deleterious	S	0.09595959595959595	3	0.058787878787878785	2	0.0	0	0.15474747474747474	5
0.01	weakly deleterious	S	0.1486868686868687	2	0.0	0	0.0	3	0.1486868686868687
0.01	weakly deleterious	S	0.0	3	0.1486868686868687	0	0.0	2	0.1486868686868687
0.01	weakly deleterious	S	0.0	0	0.0	1	0.058787878787878785	1	0.058787878787878785
0.01	weakly deleterious	S	0.0	1	0.07757575757575758	0	0.17353535353535354	1	0.2511111111111111	2
0.01	weakly deleterious	S	0.11393939393939394	1	0.058787878787878785	2	0.0	2	0.17272727272727273	5
0.01	weakly deleterious	S	0.0	1	0.0	2	0.0	2
0.01	weakly deleterious	S	0.0	1	0.07757575757575758	3	0.0	1	0.07757575757575758
0.01	weakly deleterious	S	0.4111111111111111	1	0.0	0	0.0	1	0.4111111111111111	2
0.01	weakly deleterious	S	0.058787878787878785	1	0.3018181818181818	1	0.0	2	0.3606060606060606	4
0.01	weakly deleterious	S	0.0	4	0.3557575757575757	1	0.48484848484848486	3	0.8406060606060606	8
0.01	weakly deleterious	S	0.0	0	0.0	0	0.058787878787878785	0	0.058787878787878785
0.01	weakly deleterious	S	0.07757575757575758	2	0.0	1	0.24464646464646467	0	0.32222222222222224	3
0.01	weakly deleterious	S	0.0	3	0.058787878787878785	0	0.11393939393939394	0	0.17272727272727273	3
0.01	weakly deleterious	S	0.0	0	0.0	0	0.058787878787878785	0	0.058787878787878785
0.01	weakly deleterious	S	0.32141414141414143	0	0.0	0	0.19777777777777777	2	0.5191919191919192	2
0.01	weakly deleterious	S	0.0	3	0.0	1	0.0	1
0.01	weakly deleterious	S	0.058787878787878785	0	0.0	1	0.0	1	0.058787878787878785
0.01	weakly deleterious	S	0.1315151515151515	2	0.0	2	0.0	3	0.1315151515151515
0.01	weakly deleterious	S	0.20909090909090908	1	0.46545454545454545	1	0.058787878787878785	0	0.7333333333333334	2
0.01	weakly deleterious	S	0.07757575757575758	0	0.0	3	0.0	1	0.07757575757575758
0.01	weakly deleterious	S	0.2593939393939394	0	0.09595959595959595	3	0.16545454545454547	2	0.5208080808080808	5
0.01	weakly deleterious	S	0.0	0	0.16545454545454547	0	0.0	0	0.16545454545454547
0.01	weakly deleterious	S	0.1486868686868687	2	0.17353535353535354	0	0.0	1	0.32222222222222224	3
0.01	weakly deleterious	S	0.0	2	0.0	0	0.07757575757575758	0	0.07757575757575758
0.01	weakly deleterious	S	0.1315151515151515	4	0.058787878787878785	3	0.0	2	0.19030303030303028	9
0.01	weakly deleterious	S	0.1486868686868687	0	0.0	3	0.0	2	0.1486868686868687
0.01	weakly deleterious	S	0.09595959595959595	7	0.0	2	0.058787878787878785	1	0.15474747474747474	10
0.01	weakly deleterious	S	0.058787878787878785	0	0.19151515151515153	1	0.058787878787878785	1	0.3090909090909091	2
0.01	weakly deleterious	S	0.058787878787878785	4	0.058787878787878785	2	0.0	1	0.11757575757575757	7
0.01	weakly deleterious	S	0.0	0	0.11757575757575757	0	0.11393939393939394	0	0.2315151515151515	0
0.01	weakly deleterious	S	0.07757575757575758	0	0.0	0	0.07757575757575758	2	0.15515151515151515	2
0.01	weakly deleterious	S	0.0	2	0.058787878787878785	0	0.0	3	0.058787878787878785
0.01	weakly deleterious	S	0.058787878787878785	1	0.0	0	0.0	0	0.058787878787878785
0.01	weakly deleterious	S	0.0	1	0.058787878787878785	2	0.44666666666666666	2	0.5054545454545455	5
0.01	weakly deleterious	S	0.0	0	0.0	1	0.0	0
0.01	weakly deleterious	S	0.0	0	0.11393939393939394	3	0.0	1	0.11393939393939394
0.01	weakly deleterious	S	0.0	4	0.0	1	0.22626262626262628	1	0.22626262626262628	6
0.01	weakly deleterious	S	0.0	0	0.0	0	0.11393939393939394	2	0.11393939393939394
0.01	weakly deleterious	S	0.058787878787878785	5	0.1919191919191919	1	0.0	1	0.2507070707070707	7
0.01	weakly deleterious	S	0.07757575757575758	0	0.19151515151515153	2	0.0	2	0.2690909090909091	4
0.01	weakly deleterious	S	0.0	0	0.24909090909090906	1	0.0	2	0.24909090909090906	3
0.01	weakly deleterious	S	0.0	3	0.0	3	0.0	0
0.01	weakly deleterious	S	0.0	1	0.47595959595959597	1	0.07757575757575758	2	0.5535353535353535	4
0.01	weakly deleterious	S	0.0	1	0.09595959595959595	2	0.0	1	0.09595959595959595
0.01	weakly deleterious	S	0.09595959595959595	4	0.0	3	0.16545454545454547	2	0.26141414141414143	9
0.01	weakly deleterious	S	0.0	3	0.0	1	0.0	1
0.01	weakly deleterious	S	0.28020202020202023	2	0.1315151515151515	0	0.0	1	0.4117171717171717	3
0.01	weakly deleterious	S	0.0	2	0.0	1	0.0	0
0.01	weakly deleterious	S	0.0	0	0.0	4	0.1486868686868687	2	0.1486868686868687
0.01	weakly deleterious	S	0.058787878787878785	2	0.0	1	0.11757575757575757	0	0.17636363636363636	3
0.01	weakly deleterious	S	0.1315151515151515	2	0.09595959595959595	1	0.058787878787878785	3	0.2862626262626262	6
0.01	weakly deleterious	S	0.0	2	0.058787878787878785	0	0.058787878787878785	1	0.11757575757575757	3
0.01	weakly deleterious	S	0.19030303030303028	1	0.07757575757575758	0	0.0	2	0.2678787878787878	3
0.01	weakly deleterious	S	0.0	1	0.0	2	0.1315151515151515	1	0.1315151515151515
0.01	weakly deleterious	S	0.0	2	0.296969696969697	1	0.0	0	0.296969696969697	3
0.01	weakly deleterious	S	0.0	3	0.0	0	0.058787878787878785	2	0.058787878787878785
0.01	weakly deleterious	S	0.09595959595959595	1	0.0	0	0.0	1	0.09595959595959595
0.01	weakly deleterious	S	0.22848484848484849	1	0.4709090909090909	3	0.11757575757575757	1	0.816969696969697	5
0.01	weakly deleterious	S	0.09595959595959595	3	0.058787878787878785	1	0.0	1	0.15474747474747474	5
0.01	weakly deleterious	S	0.058787878787878785	1	0.07757575757575758	0	0.0	2	0.13636363636363635	3
0.01	weakly deleterious	S	0.0	0	0.0	3	0.0	0
0.01	weakly deleterious	S	0.0	2	0.0	2	0.11757575757575757	2	0.11757575757575757	6
0.01	weakly deleterious	S	0.07757575757575758	1	0.17353535353535354	0	0.15474747474747474	1	0.40585858585858586	2
0.01	weakly deleterious	S	0.15474747474747474	5	0.0	1	0.0	0	0.15474747474747474	6
0.01	weakly deleterious	S	0.09595959595959595	0	0.058787878787878785	1	0.3303030303030303	1	0.48505050505050507	2
0.01	weakly deleterious	S	0.07757575757575758	1	0.0	2	0.0	3	0.07757575757575758
0.01	weakly deleterious	S	0.17353535353535354	4	0.0	2	0.0	0	0.17353535353535354	6
0.01	weakly deleterious	S	0.1315151515151515	4	0.26262626262626265	0	0.25757575757575757	0	0.6517171717171717	4
0.01	weakly deleterious	S	0.0	2	0.0	0	0.11757575757575757	0	0.11757575757575757	2
0.01	weakly deleterious	S	0.0	1	0.11393939393939394	4	0.4921212121212121	2	0.6060606060606061	7
0.01	weakly deleterious	S	0.11757575757575757	1	0.0	4	0.0	0	0.11757575757575757	5
0.01	weakly deleterious	S	0.0	3	0.0	2	0.0	1
0.01	weakly deleterious	S	0.17353535353535354	0	0.0	3	0.0	2	0.17353535353535354	5
0.01	weakly deleterious	S	0.058787878787878785	1	0.0	2	0.0	1	0.058787878787878785
0.01	weakly deleterious	S	0.1315151515151515	3	0.1315151515151515	2	0.0	3	0.263030303030303	8
0.01	weakly deleterious	S	0.058787878787878785	5	0.058787878787878785	1	0.20747474747474748	1	0.32505050505050503	7
0.01	weakly deleterious	S	0.0	3	0.1315151515151515	0	0.0	1	0.1315151515151515
0.01	weakly deleterious	S	0.058787878787878785	0	0.058787878787878785	0	0.0	1	0.11757575757575757	1
0.01	weakly deleterious	S	0.18181818181818182	1	0.0	0	0.11393939393939394	1	0.2957575757575758	2
0.01	weakly deleterious	S	0.058787878787878785	0	0.1486868686868687	0	0.1486868686868687	1	0.3561616161616162	1
0.01	weakly deleterious	S	0.09595959595959595	1	0.0	0	0.07757575757575758	6	0.17353535353535354	7
0.01	weakly deleterious	S	0.13636363636363635	0	0.18181818181818182	0	0.058787878787878785	1	0.37696969696969695	1
0.01	weakly deleterious	S	0.0	2	0.0	2	0.07757575757575758	2	0.07757575757575758
0.01	weakly deleterious	S	0.0	0	0.0	1	0.0	2
0.01	weakly deleterious	S	0.0	1	0.0	0	0.0	0
0.01	weakly deleterious	S	0.0	3	0.0	2	0.0	1
0.01	weakly deleterious	S	0.0	3	0.0	0	0.18181818181818182	0	0.18181818181818182
0.01	weakly deleterious	S	0.0	2	0.0	0	0.1486868686868687	3	0.1486868686868687
0.01	weakly deleterious	S	0.19777777777777777	0	0.11393939393939394	0	0.19777777777777777	1	0.5094949494949494	1
0.01	weakly deleterious	S	0.17272727272727273	4	0.0	1	0.09595959595959595	1	0.2686868686868687	6
0.01	weakly deleterious	S	0.692929292929293	1	0.13636363636363635	2	0.0	0	0.8292929292929294	3
0.01	weakly deleterious	S	0.0	3	0.4395959595959596	0	0.058787878787878785	2	0.4983838383838384	5
0.01	weakly deleterious	S	0.058787878787878785	0	0.3747474747474747	1	0.0	0	0.43353535353535355	1
0.01	weakly deleterious	S	0.0	3	0.0	2	0.058787878787878785	2	0.058787878787878785
0.01	weakly deleterious	S	0.38323232323232326	0	0.0	3	0.0	1	0.38323232323232326	4
0.01	weakly deleterious	S	0.058787878787878785	2	0.09595959595959595	0	0.0	1	0.15474747474747474	3
0.01	weakly deleterious	S	0.0	2	0.0	2	0.0	1
0.01	weakly deleterious	S	0.058787878787878785	0	0.07757575757575758	2	0.058787878787878785	1	0.19515151515151513	3
0.01	weakly deleterious	S	0.09595959595959595	1	0.0	2	0.22848484848484849	1	0.3244444444444444	4
0.01	weakly deleterious	S	0.07757575757575758	1	0.0	3	0.0	2	0.07757575757575758
0.01	weakly deleterious	S	0.4450505050505051	1	0.058787878787878785	1	0.0	2	0.5038383838383839	4
0.01	weakly deleterious	S	0.058787878787878785	1	0.11393939393939394	3	0.07757575757575758	1	0.2503030303030303	5
0.01	weakly deleterious	S	0.058787878787878785	2	0.0	2	0.0	1	0.058787878787878785
0.01	weakly deleterious	S	0.11393939393939394	1	0.0	1	0.0	0	0.11393939393939394
0.01	weakly deleterious	S	0.0	2	0.3696969696969697	1	0.07757575757575758	1	0.44727272727272727	4
0.01	weakly deleterious	S	0.0	0	0.0	1	0.19777777777777777	3	0.19777777777777777
0.01	weakly deleterious	S	0.07757575757575758	3	0.0	0	0.0	1	0.07757575757575758
0.01	weakly deleterious	S	0.0	1	0.0	1	0.058787878787878785	1	0.058787878787878785
0.01	weakly deleterious	S	0.0	2	0.058787878787878785	1	0.058787878787878785	1	0.11757575757575757	4
0.01	weakly deleterious	S	0.0	3	0.0	1	0.0	1
0.01	weakly deleterious	S	0.0	0	0.0	2	0.17272727272727273	2	0.17272727272727273	4
0.01	weakly deleterious	S	0.0	2	0.0	2	0.0	3
0.01	weakly deleterious	S	0.0	2	0.0	1	0.0	2
0.01	weakly deleterious	S	0.0	2	0.0	2	0.0	0
0.01	weakly deleterious	S	0.398989898989899	1	0.09595959595959595	3	0.0	1	0.494949494949495	5
0.01	weakly deleterious	S	0.0	2	0.0	1	0.0	0
0.01	weakly deleterious	S	0.058787878787878785	2	0.09595959595959595	1	0.07757575757575758	2	0.23232323232323232	5
0.01	weakly deleterious	S	0.0	0	0.5565656565656566	1	0.0	1	0.5565656565656566	2
0.01	weakly deleterious	S	0.2872727272727273	2	0.0	2	0.0	0	0.2872727272727273	4
0.01	weakly deleterious	S	0.0	0	0.0	2	0.0	0
0.01	weakly deleterious	S	0.0	1	0.07757575757575758	1	0.09595959595959595	0	0.17353535353535354	2
0.01	weakly deleterious	S	0.058787878787878785	3	0.13636363636363635	1	0.0	0	0.19515151515151513	4
0.01	strongly deleterious	NS	0.058787878787878785	1	0.11757575757575757	2	0.0	2	0.17636363636363636	5
0.01	strongly deleterious	NS	0.0	0	0.1486868686868687	0	0.25757575757575757	0	0.40626262626262627	0
0.01	strongly deleterious	NS	0.20747474747474748	1	0.0	3	0.22848484848484849	6	0.435959595959596	10
0.01	strongly deleterious	NS	0.21333333333333335	2	0.0	0	0.0	0	0.21333333333333335
0.01	strongly deleterious	NS	0.0	0	0.058787878787878785	1	0.11393939393939394	2	0.17272727272727273	3
0.01	strongly deleterious	NS	0.0	1	0.0	2	0.31333333333333335	1	0.31333333333333335	4
0.01	strongly deleterious	NS	0.29818181818181816	0	0.0	1	0.09595959595959595	2	0.3941414141414141	3
0.01	strongly deleterious	NS	0.07757575757575758	0	0.25757575757575757	1	0.21333333333333335	1	0.5484848484848485	2
0.01	strongly deleterious	NS	0.0	0	0.0	1	0.2777777777777778	2	0.2777777777777778	3
0.01	strongly deleterious	NS	0.0	2	0.0	2	0.0	0
0.01	strongly deleterious	NS	0.0	1	0.0	1	0.1315151515151515	0	0.1315151515151515
0.01	strongly deleterious	NS	0.07757575757575758	0	0.1315151515151515	2	0.07757575757575758	0	0.2866666666666666	2
0.01	strongly deleterious	NS	0.0	1	0.32323232323232326	1	0.29373737373737374	1	0.616969696969697	3
0.01	strongly deleterious	NS	0.0	0	0.058787878787878785	0	0.07757575757575758	1	0.13636363636363635	1
0.01	strongly deleterious	NS	0.0	1	0.0	1	0.0	3
0.01	strongly deleterious	NS	0.0	1	0.058787878787878785	1	0.0	3	0.058787878787878785
0.01	strongly deleterious	NS	0.0	0	0.07757575757575758	1	0.0	3	0.07757575757575758
0.01	strongly deleterious	NS	0.0	3	0.07757575757575758	0	0.09595959595959595	3	0.17353535353535354	6
0.01	strongly deleterious	NS	0.0	1	0.24545454545454543	1	0.0	2	0.24545454545454543	4
0.01	strongly deleterious	NS	0.0	1	0.0	2	0.0	1
0.01	strongly deleterious	NS	0.0	0	0.0	3	0.1315151515151515	2	0.1315151515151515
0.01	strongly deleterious	NS	0.0	2	0.058787878787878785	1	0.0	0	0.058787878787878785
0.01	strongly deleterious	NS	0.0	3	0.16545454545454547	2	0.058787878787878785	3	0.22424242424242424	8
0.01	strongly deleterious	NS	0.07757575757575758	0	0.0	0	0.0	3	0.07757575757575758
0.01	strongly deleterious	NS	0.0	1	0.0	0	0.0	0
0.01	strongly deleterious	NS	0.36848484848484847	1	0.0	1	0.0	2	0.36848484848484847
0.01	strongly deleterious	NS	0.11393939393939394	0	0.23232323232323232	0	0.1919191919191919	5	0.5381818181818182	5
0.01	strongly deleterious	NS	0.0	0	0.0	1	0.0	2
0.01	strongly deleterious	NS	0.0	0	0.29818181818181816	1	0.19515151515151513	4	0.4933333333333333	5
0.01	strongly deleterious	NS	0.07757575757575758	0	0.29818181818181816	3	0.0	4	0.37575757575757573	7
0.01	strongly deleterious	NS	0.0	0	0.17272727272727273	2	0.058787878787878785	1	0.2315151515151515	3
0.01	strongly deleterious	NS	0.0	1	0.0	0	0.0	1
0.01	strongly deleterious	NS	0.0	0	0.0	2	0.2406060606060606	2	0.2406060606060606	4
0.01	strongly deleterious	NS	0.18181818181818182	0	0.19030303030303028	1	0.46565656565656566	2	0.8377777777777778	3
0.01	strongly deleterious	NS	0.0	0	0.16545454545454547	0	0.11393939393939394	1	0.2793939393939394	1
0.01	strongly deleterious	NS	0.1486868686868687	0	0.2593939393939394	0	0.07757575757575758	1	0.4856565656565657	1
0.01	strongly deleterious	NS	0.0	2	0.0	2	0.4533333333333333	2	0.4533333333333333
0.01	strongly deleterious	NS	0.0	2	0.0	4	0.25757575757575757	3	0.25757575757575757
0.01	strongly deleterious	NS	0.0	0	0.0	0	0.0	1
0.01	strongly deleterious	NS	0.0	1	0.07757575757575758	3	0.20909090909090908	1	0.2866666666666666	5
0.01	strongly deleterious	NS	0.1315151515151515	1	0.07757575757575758	1	0.1315151515151515	0	0.3406060606060606	2
0.01	strongly deleterious	NS	0.0	0	0.0	1	0.0	0
0.01	strongly deleterious	NS	0.0	2	0.0	1	0.24323232323232324	5	0.24323232323232324
0.01	strongly deleterious	NS	0.058787878787878785	0	0.058787878787878785	2	0.0	3	0.11757575757575757	5
0.01	strongly deleterious	NS	0.0	1	0.058787878787878785	1	0.3208080808080808	0	0.3795959595959596	2
0.01	strongly deleterious	NS	0.0	1	0.0	0	0.0	2
0.01	strongly deleterious	NS	0.4806060606060606	0	0.0	0	0.0	0	0.4806060606060606
0.01	strongly deleterious	NS	0.1315151515151515	2	0.07757575757575758	2	0.0	1	0.20909090909090908	5
0.01	strongly deleterious	NS	0.0	2	0.0	1	0.16545454545454547	2	0.16545454545454547
0.01	strongly deleterious	NS	0.0	2	0.0	0	0.0	2
0.01	strongly deleterious	NS	0.22424242424242424	1	0.30383838383838385	0	0.0	5	0.5280808080808082	6
0.01	strongly deleterious	NS	0.0	0	0.058787878787878785	0	0.0	3	0.058787878787878785
0.01	strongly deleterious	NS	0.0	2	0.0	2	0.20747474747474748	0	0.20747474747474748	4
0.01	strongly deleterious	NS	0.0	0	0.11393939393939394	0	0.11393939393939394	0	0.22787878787878788	0
0.01	strongly deleterious	NS	0.0	1	0.0	1	0.058787878787878785	2	0.058787878787878785
0.01	strongly deleterious	NS	0.0	0	0.0	0	0.1315151515151515	2	0.1315151515151515
0.01	strongly deleterious	NS	0.058787878787878785	2	0.22848484848484849	1	0.0	2	0.2872727272727273	5
0.01	strongly deleterious	NS	0.2694949494949495	2	0.13636363636363635	1	0.19151515151515153	1	0.5973737373737373	4
0.01	strongly deleterious	NS	0.11393939393939394	1	0.7260606060606061	1	0.0	1	0.8400000000000001	3
0.01	strongly deleterious	NS	0.0	0	0.15515151515151515	0	0.13636363636363635	1	0.2915151515151515	1
0.01	strongly deleterious	NS	0.0	0	0.0	1	0.32323232323232326	2	0.32323232323232326
0.01	strongly deleterious	NS	0.0	0	0.0	1	0.28505050505050505	2	0.28505050505050505
0.01	strongly deleterious	NS	0.058787878787878785	0	0.0	2	0.0	1	0.058787878787878785
0.01	strongly deleterious	NS	0.0	1	0.18181818181818182	0	0.0	1	0.18181818181818182
0.01	strongly deleterious	NS	0.21333333333333335	2	0.07757575757575758	0	0.058787878787878785	3	0.3496969696969697	5
0.01	strongly deleterious	NS	0.3490909090909091	0	0.09595959595959595	0	0.0	1	0.4450505050505051	1
0.01	strongly deleterious	NS	0.0	0	0.0	2	0.19777777777777777	3	0.19777777777777777
0.01	strongly deleterious	NS	0.0	0	0.0	1	0.058787878787878785	0	0.058787878787878785
0.01	strongly deleterious	NS	0.0	0	0.0	1	0.5662626262626262	1	0.5662626262626262	2
0.01	strongly deleterious	NS	0.058787878787878785	0	0.1486868686868687	3	0.0	2	0.20747474747474748	5
0.01	strongly deleterious	NS	0.09595959595959595	1	0.2793939393939394	3	0.11393939393939394	0	0.48929292929292934	4
0.01	strongly deleterious	NS	0.0	1	0.21333333333333335	1	0.0	0	0.21333333333333335
0.01	strongly deleterious	NS	0.0	2	0.17272727272727273	3	0.058787878787878785	0	0.2315151515151515	5
0.01	strongly deleterious	NS	0.0	1	0.0	2	0.0	1
0.01	strongly deleterious	NS	0.1315151515151515	0	0.21333333333333335	2	0.11393939393939394	3	0.4587878787878788	5
0.01	strongly deleterious	NS	0.33515151515151514	1	0.0	1	0.07757575757575758	1	0.4127272727272727	3
0.01	strongly deleterious	NS	0.0	1	0.0	2	0.48484848484848486	0	0.48484848484848486
0.01	strongly deleterious	NS	0.22747474747474744	0	0.0	1	0.16545454545454547	1	0.3929292929292929	2
0.01	strongly deleterious	NS	0.0	0	0.058787878787878785	0	0.0	2	0.058787878787878785
0.01	strongly deleterious	NS	0.0	0	0.0	1	0.058787878787878785	1	0.058787878787878785
0.01	strongly deleterious	NS	0.4072727272727273	1	0.11393939393939394	3	0.09595959595959595	0	0.6171717171717171	4
0.01	strongly deleterious	NS	0.0	2	0.0	3	0.6082828282828283	4	0.6082828282828283	9
0.01	strongly deleterious	NS	0.0	0	0.42424242424242425	0	0.0	3	0.42424242424242425	3
0.01	strongly deleterious	NS	0.0	0	0.0	1	0.13636363636363635	0	0.13636363636363635	1
0.01	strongly deleterious	NS	0.0	1	0.0	0	0.21333333333333335	6	0.21333333333333335
0.01	strongly deleterious	NS	0.0	0	0.1315151515151515	1	0.0	2	0.1315151515151515
0.01	strongly deleterious	NS	0.0	1	0.0	0	0.0	1
0.01	strongly deleterious	NS	0.1315151515151515	1	0.0	3	0.0	0	0.1315151515151515
0.01	strongly deleterious	NS	0.0	0	0.11393939393939394	0	0.27212121212121215	4	0.38606060606060605	4
0.01	strongly deleterious	NS	0.0	0	0.0	1	0.4208080808080808	0	0.4208080808080808	1
0.01	strongly deleterious	NS	0.0	1	0.058787878787878785	0	0.0	3	0.058787878787878785
0.01	strongly deleterious	NS	0.0	0	0.0	4	0.19777777777777777	1	0.19777777777777777
0.01	strongly deleterious	NS	0.0	1	0.0	2	0.0	0
0.01	strongly deleterious	NS	0.0	2	0.0	1	0.0	2
0.01	strongly deleterious	NS	0.0	0	0.11393939393939394	1	0.07757575757575758	1	0.19151515151515153	2
0.01	strongly deleterious	NS	0.0	2	0.058787878787878785	0	0.0	2	0.058787878787878785
0.01	strongly deleterious	NS	0.9575757575757575	0	0.0	0	0.0	3	0.9575757575757575	3
0.01	strongly deleterious	NS	0.07757575757575758	1	0.5309090909090909	0	0.0	1	0.6084848484848484	2
0.01	strongly deleterious	NS	0.0	0	0.1315151515151515	1	0.058787878787878785	1	0.19030303030303028	2
0.01	strongly deleterious	NS	0.0	0	0.0	2	0.0	0
0.01	strongly deleterious	NS	0.0	2	0.0	0	0.0	1
0.01	strongly deleterious	NS	0.09595959595959595	1	0.0	2	0.0	5	0.09595959595959595
0.01	strongly deleterious	NS	0.0	0	0.8	5	0.09595959595959595	1	0.895959595959596	6
0.01	strongly deleterious	NS	0.9432323232323232	1	0.09595959595959595	2	0.0	2	1.0391919191919192	5
0.01	strongly deleterious	NS	0.0	4	0.0	1	0.0	2
0.01	strongly deleterious	NS	0.0	3	0.0	0	0.13636363636363635	2	0.13636363636363635	5
0.01	strongly deleterious	NS	0.0	0	0.0	1	0.0	1
0.01	strongly deleterious	NS	0.0	0	0.20747474747474748	1	0.32323232323232326	2	0.5307070707070707	3
0.01	strongly deleterious	NS	0.0	0	0.1315151515151515	2	0.1315151515151515	0	0.263030303030303	2
0.01	strongly deleterious	NS	0.07757575757575758	1	0.058787878787878785	1	0.11393939393939394	1	0.2503030303030303	3
0.01	strongly deleterious	NS	0.058787878787878785	1	0.0	2	0.0	1	0.058787878787878785
0.01	strongly deleterious	NS	0.19151515151515153	1	0.058787878787878785	0	0.18181818181818182	0	0.43212121212121213	1
0.01	strongly deleterious	NS	0.0	4	0.09595959595959595	1	0.09595959595959595	1	0.1919191919191919	6
0.01	strongly deleterious	NS	0.0	1	0.1315151515151515	3	0.15474747474747474	2	0.2862626262626262	6
0.01	strongly deleterious	NS	0.09595959595959595	1	0.07757575757575758	2	0.07757575757575758	3	0.2511111111111111	6
0.01	strongly deleterious	NS	0.0	1	0.0	0	0.25656565656565655	0	0.25656565656565655	1
0.01	strongly deleterious	NS	0.0	0	0.0	4	0.0	2
0.01	strongly deleterious	NS	0.22626262626262628	1	0.058787878787878785	3	0.16545454545454547	2	0.4505050505050505	6
0.01	strongly deleterious	NS	0.0	0	0.11393939393939394	0	0.15474747474747474	1	0.2686868686868687	1
0.01	strongly deleterious	NS	0.0	2	0.0	1	0.21333333333333335	4	0.21333333333333335
0.01	strongly deleterious	NS	0.15515151515151515	1	0.19151515151515153	2	0.5757575757575757	0	0.9224242424242426	3
0.01	strongly deleterious	NS	0.0	2	0.07757575757575758	1	0.07757575757575758	3	0.15515151515151515	6
0.01	strongly deleterious	NS	0.0	0	0.0	1	0.0	1
0.01	strongly deleterious	NS	0.0	1	0.0	1	0.2503030303030303	4	0.2503030303030303	6
0.01	strongly deleterious	NS	0.0	0	0.058787878787878785	0	0.24303030303030304	0	0.3018181818181818	0
0.01	strongly deleterious	NS	0.0	2	0.0	0	0.09595959595959595	2	0.09595959595959595
0.01	strongly deleterious	NS	0.0	0	0.0	2	0.24464646464646467	3	0.24464646464646467	5
0.01	strongly deleterious	NS	0.0	0	0.5565656565656566	1	0.058787878787878785	2	0.6153535353535354	3
0.01	strongly deleterious	NS	0.0	1	0.058787878787878785	3	0.27151515151515154	2	0.3303030303030303	6
0.01	strongly deleterious	NS	0.0	0	0.5242424242424242	2	0.0	2	0.5242424242424242	4
0.01	strongly deleterious	NS	0.0	2	0.0	2	0.29818181818181816	2	0.29818181818181816
0.01	strongly deleterious	NS	0.0	2	0.058787878787878785	1	0.11393939393939394	1	0.17272727272727273	4
0.01	strongly deleterious	NS	0.0	1	0.11393939393939394	1	0.0	4	0.11393939393939394
0.01	strongly deleterious	NS	0.0	0	0.0	1	0.058787878787878785	4	0.058787878787878785
0.01	strongly deleterious	NS	0.0	0	0.09595959595959595	4	0.20909090909090908	1	0.305050505050505	5
0.01	strongly deleterious	NS	0.09595959595959595	1	0.0	0	0.09595959595959595	0	0.1919191919191919	1
0.01	strongly deleterious	NS	0.0	0	0.0	1	0.19515151515151513	1	0.19515151515151513	2
0.01	strongly deleterious	NS	0.0	0	0.07757575757575758	2	0.5183838383838384	2	0.595959595959596	4
0.01	strongly deleterious	NS	0.11393939393939394	0	0.0	0	0.0	1	0.11393939393939394
0.01	strongly deleterious	NS	0.0	1	0.19151515151515153	1	0.5555555555555556	2	0.747070707070707	4
0.01	strongly deleterious	NS	0.07757575757575758	0	0.29818181818181816	1	0.34969696969696973	1	0.7254545454545454	2
0.01	strongly deleterious	NS	0.0	0	0.3181818181818182	3	0.07757575757575758	5	0.39575757575757575	8
0.01	strongly deleterious	NS	0.0	2	0.07757575757575758	1	0.19151515151515153	3	0.2690909090909091	6
0.01	strongly deleterious	NS	0.0	1	0.09595959595959595	1	0.0	1	0.09595959595959595
0.01	strongly deleterious	NS	0.0	0	0.0	2	0.0	1
0.01	strongly deleterious	NS	0.058787878787878785	0	0.0	3	0.0	1	0.058787878787878785
0.01	strongly deleterious	NS	0.0	0	0.11393939393939394	0	0.0	1	0.11393939393939394
0.01	strongly deleterious	NS	0.0	2	0.13636363636363635	1	0.41333333333333333	3	0.5496969696969697	6
0.01	strongly deleterious	NS	0.4412121212121212	4	0.0	1	0.40525252525252525	3	0.8464646464646466	8
0.01	strongly deleterious	NS	0.0	2	0.302020202020202	0	0.0	1	0.302020202020202	3
0.01	strongly deleterious	NS	0.0	0	0.0	1	0.0	3
0.01	strongly deleterious	NS	0.0	1	0.0	1	0.17353535353535354	3	0.17353535353535354	5
0.01	strongly deleterious	NS	0.058787878787878785	0	0.15474747474747474	0	0.07757575757575758	0	0.2911111111111111	0
0.01	strongly deleterious	NS	0.0	1	0.0	2	0.0	0
0.01	strongly deleterious	NS	0.0	1	0.0	0	0.0	0
0.01	strongly deleterious	NS	0.0	0	0.11393939393939394	2	0.058787878787878785	1	0.17272727272727273	3
0.01	strongly deleterious	NS	0.0	2	0.058787878787878785	2	0.25757575757575757	1	0.31636363636363635	5
0.01	strongly deleterious	NS	0.0	1	0.3715151515151515	0	0.0	1	0.3715151515151515	2
0.01	strongly deleterious	NS	0.0	1	0.0	0	0.058787878787878785	2	0.058787878787878785
0.01	strongly deleterious	NS	0.0	0	0.26141414141414143	2	0.0	1	0.26141414141414143	3
0.01	strongly deleterious	NS	0.07757575757575758	2	0.058787878787878785	0	0.0	3	0.13636363636363635	5
0.01	strongly deleterious	NS	0.0	1	0.0	0	0.07757575757575758	0	0.07757575757575758
0.01	strongly deleterious	NS	0.0	0	0.0	4	0.0	1
0.01	strongly deleterious	NS	0.15474747474747474	0	0.0	2	0.0	2	0.15474747474747474	4
0.01	strongly deleterious	NS	0.0	1	0.058787878787878785	1	0.19030303030303028	1	0.24909090909090909	3
0.01	strongly deleterious	NS	0.09595959595959595	1	0.0	1	0.13636363636363635	2	0.23232323232323232	4
0.01	strongly deleterious	NS	0.0	0	0.0	1	0.30343434343434345	1	0.30343434343434345	2
0.01	strongly deleterious	NS	0.0	2	0.0	0	0.0	3
0.01	strongly deleterious	NS	0.0	1	0.16545454545454547	0	0.5	2	0.6654545454545455	3
0.01	strongly deleterious	NS	0.058787878787878785	1	0.058787878787878785	1	0.3466666666666667	2	0.46424242424242423	4
0.01	strongly deleterious	NS	0.0	0	0.0	3	0.09595959595959595	2	0.09595959595959595
0.01	strongly deleterious	NS	0.15515151515151515	0	0.1486868686868687	3	0.17272727272727273	0	0.4765656565656566	3
0.01	strongly deleterious	NS	0.15474747474747474	0	0.0	0	0.0	1	0.15474747474747474	1
0.01	strongly deleterious	NS	0.0	0	0.058787878787878785	1	0.0	1	0.058787878787878785
0.01	strongly deleterious	NS	0.07757575757575758	1	0.07757575757575758	2	0.0	2	0.15515151515151515	5
0.01	strongly deleterious	NS	0.0	0	0.42424242424242425	1	0.0	0	0.42424242424242425	1
0.01	strongly deleterious	NS	0.0	1	0.22848484848484849	0	0.2098989898989899	4	0.4383838383838384	5
0.01	strongly deleterious	NS	0.058787878787878785	1	0.0	0	0.058787878787878785	1	0.11757575757575757	2
0.01	strongly deleterious	NS	0.0	0	0.0	3	0.07757575757575758	0	0.07757575757575758
0.01	strongly deleterious	NS	0.0	1	0.0	0	0.17353535353535354	6	0.17353535353535354	7
0.01	strongly deleterious	NS	0.0	1	0.0	3	0.0	1
0.01	strongly deleterious	NS	0.19777777777777777	1	0.0	1	0.0	1	0.19777777777777777
0.01	strongly deleterious	NS	0.0	1	0.0	1	0.28505050505050505	0	0.28505050505050505	2
0.01	strongly deleterious	NS	0.0	0	0.0	6	0.07757575757575758	1	0.07757575757575758
0.01	strongly deleterious	NS	0.0	0	0.0	3	0.058787878787878785	1	0.058787878787878785
0.01	strongly deleterious	NS	0.24545454545454543	0	0.0	0	0.07757575757575758	3	0.323030303030303	3
0.01	strongly deleterious	NS	0.0	0	0.0	0	0.0	1
0.01	strongly deleterious	NS	0.0	2	0.22848484848484849	2	0.07757575757575758	2	0.30606060606060603	6
0.01	strongly deleterious	NS	0.0	1	0.7733333333333334	0	0.0	0	0.7733333333333334	1
0.01	strongly deleterious	NS	0.24323232323232324	1	0.058787878787878785	2	0.19777777777777777	1	0.4997979797979798	4
0.01	strongly deleterious	NS	0.0	2	0.0	3	0.0	1
0.01	strongly deleterious	NS	0.0	1	0.5781818181818181	1	0.058787878787878785	4	0.636969696969697	6
0.01	strongly deleterious	NS	0.0	0	0.3713131313131313	0	0.22848484848484849	1	0.5997979797979798	1
0.01	strongly deleterious	NS	0.18181818181818182	1	0.3109090909090909	4	0.1486868686868687	4	0.6414141414141414	9
0.01	strongly deleterious	NS	0.0	0	0.0	0	0.0	1
0.01	strongly deleterious	NS	0.18181818181818182	1	0.0	2	0.0	1	0.18181818181818182
0.01	strongly deleterious	NS	0.058787878787878785	0	0.0	1	0.09595959595959595	3	0.15474747474747474	4
0.01	strongly deleterious	NS	0.0	0	0.0	2	0.0	0
0.01	strongly deleterious	NS	0.0	1	0.0	1	0.3208080808080808	1	0.3208080808080808	3
0.01	strongly deleterious	NS	0.0	0	0.398989898989899	1	0.22848484848484849	2	0.6274747474747475	3
0.01	strongly deleterious	S	0.3042424242424242	0	0.0	3	0.0	0	0.3042424242424242	3
0.01	strongly deleterious	S	0.0	2	0.0	0	0.0	2
0.01	strongly deleterious	S	0.17353535353535354	3	0.0	0	0.0	0	0.17353535353535354	3
0.01	strongly deleterious	S	0.0	0	0.0	0	0.0	0
0.01	strongly deleterious	S	0.09595959595959595	1	0.0	0	0.946060606060606	0	1.0420202020202018	1
0.01	strongly deleterious	S	0.058787878787878785	2	0.07757575757575758	0	0.0	1	0.13636363636363635	3
0.01	strongly deleterious	S	0.0	0	0.48	0	0.0	2	0.48	2
0.01	strongly deleterious	S	0.0	0	0.0	0	0.0	1
0.01	strongly deleterious	S	0.0	1	0.0	4	0.0	0
0.01	strongly deleterious	S	0.11757575757575757	2	0.0	1	0.0	0	0.11757575757575757	3
0.01	strongly deleterious	S	0.0	4	0.0	3	0.0	0
0.01	strongly deleterious	S	0.0	1	0.0	0	0.0	0
0.01	strongly deleterious	S	0.0	1	0.09595959595959595	0	0.0	0	0.09595959595959595
0.01	strongly deleterious	S	0.0	2	0.0	0	0.0	1
0.01	strongly deleterious	S	0.0	3	0.09595959595959595	1	0.0	0	0.09595959595959595
0.01	strongly deleterious	S	0.24323232323232324	1	0.07757575757575758	1	0.09595959595959595	0	0.4167676767676768	2
0.01	strongly deleterious	S	0.09595959595959595	1	0.1486868686868687	0	0.0	0	0.24464646464646467	1
0.01	strongly deleterious	S	0.0	1	0.058787878787878785	0	0.0	0	0.058787878787878785
0.01	strongly deleterious	S	0.0	2	0.0	1	0.0	0
0.01	strongly deleterious	S	0.15474747474747474	0	0.1486868686868687	0	0.0	0	0.30343434343434345	0
0.01	strongly deleterious	S	0.0	1	0.0	1	0.17353535353535354	1	0.17353535353535354	3
0.01	strongly deleterious	S	0.09595959595959595	1	0.0	0	0.0	0	0.09595959595959595
0.01	strongly deleterious	S	0.0	2	0.0	0	0.0	0
0.01	strongly deleterious	S	0.18181818181818182	1	0.0	0	0.0	0	0.18181818181818182
0.01	strongly deleterious	S	0.0	1	0.21333333333333335	3	0.0	0	0.21333333333333335
0.01	strongly deleterious	S	0.0	1	0.0	1	0.1315151515151515	0	0.1315151515151515
0.01	strongly deleterious	S	0.058787878787878785	0	0.0	1	0.0	0	0.058787878787878785
0.01	strongly deleterious	S	0.0	1	0.058787878787878785	0	0.0	0	0.058787878787878785
0.01	strongly deleterious	S	0.09595959595959595	2	0.16545454545454547	0	0.0	0	0.26141414141414143	2
0.01	strongly deleterious	S	0.0	1	0.0	0	0.3109090909090909	1	0.3109090909090909
0.01	strongly deleterious	S	0.40525252525252525	2	0.0	0	0.0	1	0.40525252525252525	3
0.01	strongly deleterious	S	0.0	1	0.0	3	0.0	0
0.01	strongly deleterious	S	0.0	1	0.0	0	0.0	0
0.01	strongly deleterious	S	0.0	1	0.0	0	0.0	0
0.01	strongly deleterious	S	0.1315151515151515	2	0.0	0	0.0	2	0.1315151515151515
0.01	strongly deleterious	S	0.0	0	0.058787878787878785	2	0.0	0	0.058787878787878785
0.01	strongly deleterious	S	0.058787878787878785	0	0.0	0	0.07757575757575758	0	0.13636363636363635	0
0.01	strongly deleterious	S	0.058787878787878785	0	0.46545454545454545	1	0.0	0	0.5242424242424243	1
0.01	strongly deleterious	S	0.11393939393939394	3	0.0	0	0.5048484848484849	1	0.6187878787878788	4
0.01	strongly deleterious	S	0.09595959595959595	1	0.35777777777777775	2	0.11393939393939394	0	0.5676767676767677	3
0.01	strongly deleterious	S	0.0	1	0.11393939393939394	3	0.0	0	0.11393939393939394
0.01	strongly deleterious	S	0.15474747474747474	0	0.058787878787878785	2	0.058787878787878785	0	0.2723232323232323	2
0.01	strongly deleterious	S	0.058787878787878785	0	0.0	0	0.0	0	0.058787878787878785
0.01	strongly deleterious	S	0.07757575757575758	3	0.0	1	0.0	0	0.07757575757575758
0.01	strongly deleterious	S	0.0	4	0.0	0	0.0	2
0.01	strongly deleterious	S	0.0	2	0.19030303030303028	2	0.0	0	0.19030303030303028	4
0.01	strongly deleterious	S	0.17272727272727273	3	0.6595959595959596	0	0.0	0	0.8323232323232322	3
0.01	strongly deleterious	S	0.07757575757575758	3	0.058787878787878785	0	0.0	1	0.13636363636363635	4
0.01	strongly deleterious	S	0.09595959595959595	2	0.13636363636363635	0	0.0	0	0.23232323232323232	2
0.01	strongly deleterious	S	0.0	0	0.11393939393939394	0	0.0	0	0.11393939393939394
0.01	strongly deleterious	S	0.0	0	0.0	4	0.0	0
0.01	strongly deleterious	S	0.16545454545454547	1	0.34383838383838383	1	0.0	0	0.5092929292929294	2
0.01	strongly deleterious	S	0.058787878787878785	0	0.0	1	0.11393939393939394	1	0.17272727272727273	2
0.01	strongly deleterious	S	0.058787878787878785	3	0.0	0	0.0	0	0.058787878787878785
0.01	strongly deleterious	S	0.0	3	0.27151515151515154	1	0.0	0	0.27151515151515154
0.01	strongly deleterious	S	0.07757575757575758	1	0.058787878787878785	1	0.25757575757575757	1	0.3939393939393939	3
0.01	strongly deleterious	S	0.3098989898989899	1	0.0	0	0.0	1	0.3098989898989899	2
0.01	strongly deleterious	S	0.0	0	0.27151515151515154	1	0.0	0	0.27151515151515154
0.01	strongly deleterious	S	0.0	2	0.0	0	0.0	0
0.01	strongly deleterious	S	0.0	1	0.07757575757575758	1	0.0	0	0.07757575757575758
0.01	strongly deleterious	S	0.0	1	0.058787878787878785	0	0.0	1	0.058787878787878785
0.01	strongly deleterious	S	0.0	4	0.1315151515151515	0	0.0	0	0.1315151515151515
0.01	strongly deleterious	S	0.20747474747474748	2	0.0	1	0.058787878787878785	1	0.26626262626262626	4
0.01	strongly deleterious	S	0.0	1	0.0	0	0.0	2
0.01	strongly deleterious	S	0.0	3	0.2694949494949495	2	0.0	0	0.2694949494949495	5
0.01	strongly deleterious	S	0.0	1	0.0	0	0.0	0
0.01	strongly deleterious	S	0.21333333333333335	1	0.0	0	0.0	0	0.21333333333333335
0.01	strongly deleterious	S	0.18181818181818182	1	0.058787878787878785	0	0.0	0	0.2406060606060606	1
0.01	strongly deleterious	S	0.058787878787878785	0	0.0	1	0.0	0	0.058787878787878785
0.01	strongly deleterious	S	0.0	2	0.058787878787878785	0	0.0	0	0.058787878787878785
0.01	strongly deleterious	S	0.0	2	0.0	0	0.0	0
0.01	strongly deleterious	S	0.1486868686868687	1	0.0	0	0.0	0	0.1486868686868687
0.01	strongly deleterious	S	0.0	1	0.0	0	0.0	0
0.01	strongly deleterious	S	0.0	3	0.0	2	0.0	0
0.01	strongly deleterious	S	0.1315151515151515	1	0.0	0	0.1486868686868687	1	0.28020202020202023	2
0.01	strongly deleterious	S	0.07757575757575758	3	0.07757575757575758	0	0.5935353535353536	0	0.7486868686868688	3
0.01	strongly deleterious	S	0.15474747474747474	3	0.058787878787878785	2	0.0	0	0.21353535353535352	5
0.01	strongly deleterious	S	0.0	0	0.0	0	0.0	0
0.01	strongly deleterious	S	0.0	1	0.0	0	0.09595959595959595	0	0.09595959595959595
0.01	strongly deleterious	S	0.0	2	0.0	0	0.0	0
0.01	strongly deleterious	S	0.0	3	0.0	0	0.0	0
0.01	strongly deleterious	S	0.17636363636363636	1	0.0	0	0.0	0	0.17636363636363636	1
0.01	strongly deleterious	S	0.0	3	0.0	0	0.0	0
0.01	strongly deleterious	S	0.0	1	0.0	0	0.07757575757575758	0	0.07757575757575758
0.01	strongly deleterious	S	0.09595959595959595	1	0.0	1	0.0	0	0.09595959595959595
0.01	strongly deleterious	S	0.0	0	0.07757575757575758	1	0.44666666666666666	1	0.5242424242424242	2
0.01	strongly deleterious	S	0.0	0	0.49353535353535355	1	0.0	1	0.49353535353535355	2
0.01	strongly deleterious	S	0.0	0	0.07757575757575758	1	0.058787878787878785	0	0.13636363636363635	1
0.01	strongly deleterious	S	0.2507070707070707	0	0.1315151515151515	2	0.0	1	0.38222222222222224	3
0.01	strongly deleterious	S	0.0	0	0.07757575757575758	0	0.0	0	0.07757575757575758
0.01	strongly deleterious	S	0.0	0	0.07757575757575758	1	0.07757575757575758	0	0.15515151515151515	1
0.01	strongly deleterious	S	0.09595959595959595	1	0.0	1	0.0	1	0.09595959595959595
0.01	strongly deleterious	S	0.0	2	0.0	2	0.0	1
0.01	strongly deleterious	S	0.0	0	0.5032323232323233	2	0.1486868686868687	0	0.651919191919192	2
0.01	strongly deleterious	S	0.0	1	0.0	0	0.0	0
0.01	strongly deleterious	S	0.0	1	0.0	1	0.0	0
0.01	strongly deleterious	S	0.19777777777777777	2	0.0	0	0.0	0	0.19777777777777777
0.01	strongly deleterious	S	0.11757575757575757	1	0.28505050505050505	1	0.0	0	0.4026262626262626	2
0.01	strongly deleterious	S	0.0	0	0.24323232323232324	1	0.33515151515151514	0	0.5783838383838384	1
0.01	strongly deleterious	S	0.21333333333333335	2	0.058787878787878785	1	0.0	0	0.27212121212121215	3
0.01	strongly deleterious	S	0.0	3	0.0	0	0.0	0
0.01	strongly deleterious	S	0.0	0	0.17272727272727273	3	0.0	0	0.17272727272727273	3
0.01	strongly deleterious	S	0.0	5	0.058787878787878785	2	0.0	1	0.058787878787878785
0.01	strongly deleterious	S	0.0	2	0.0	2	0.0	0
0.01	strongly deleterious	S	0.07757575757575758	0	0.28505050505050505	1	0.11393939393939394	0	0.4765656565656566	1
0.01	strongly deleterious	S	0.0	3	0.07757575757575758	0	0.058787878787878785	0	0.13636363636363635	3
0.01	strongly deleterious	S	0.0	0	0.0	0	0.0	0
0.01	strongly deleterious	S	0.24303030303030304	4	0.058787878787878785	1	0.0	1	0.3018181818181818	6
0.01	strongly deleterious	S	0.0	2	0.0	0	0.0	0
0.01	strongly deleterious	S	0.0	1	0.0	1	0.0	0
0.01	strongly deleterious	S	0.22787878787878788	0	0.0	3	0.0	0	0.22787878787878788	3
0.01	strongly deleterious	S	0.0	2	0.0	1	0.16545454545454547	1	0.16545454545454547
0.01	strongly deleterious	S	0.07757575757575758	2	0.1315151515151515	1	0.0	0	0.20909090909090908	3
0.01	strongly deleterious	S	0.0	3	0.07757575757575758	1	0.0	0	0.07757575757575758
0.01	strongly deleterious	S	0.0	2	0.0	2	0.0	0
0.01	strongly deleterious	S	0.0	0	0.0	1	0.0	0
0.01	strongly deleterious	S	0.15474747474747474	1	0.0	1	0.0	0	0.15474747474747474	2
0.01	strongly deleterious	S	0.07757575757575758	1	0.09595959595959595	1	0.0	1	0.17353535353535354	3
0.01	strongly deleterious	S	0.1486868686868687	0	0.0	0	0.09595959595959595	0	0.24464646464646467	0
0.01	strongly deleterious	S	0.11393939393939394	0	0.0	3	0.09595959595959595	0	0.2098989898989899	3
0.01	strongly deleterious	S	0.0	1	0.0	2	0.0	0
0.01	strongly deleterious	S	0.34626262626262627	1	0.0	0	0.0	1	0.34626262626262627	2
0.01	strongly deleterious	S	0.058787878787878785	0	0.0	0	0.0	0	0.058787878787878785
0.01	strongly deleterious	S	0.0	1	0.15474747474747474	1	0.0	0	0.15474747474747474	2
0.01	strongly deleterious	S	0.0	2	0.0	0	0.0	1
0.01	strongly deleterious	S	0.0	0	0.0	0	0.0	0
0.01	strongly deleterious	S	0.1486868686868687	0	0.1315151515151515	2	0.0	0	0.28020202020202023	2
0.01	strongly deleterious	S	0.15515151515151515	5	0.0	2	0.4709090909090909	0	0.626060606060606	7
0.01	strongly deleterious	S	0.26262626262626265	2	0.0	0	0.0	2	0.26262626262626265	4
0.01	strongly deleterious	S	0.0	1	0.3109090909090909	1	0.0	0	0.3109090909090909
0.01	strongly deleterious	S	0.09595959595959595	0	0.1315151515151515	1	0.07757575757575758	0	0.305050505050505	1
0.01	strongly deleterious	S	0.0	2	0.0	1	0.0	1
0.01	strongly deleterious	S	0.09595959595959595	3	0.0	0	0.0	0	0.09595959595959595
0.01	strongly deleterious	S	0.0	1	0.0	3	0.0	0
0.01	strongly deleterious	S	0.15474747474747474	1	0.0	4	0.0	0	0.15474747474747474	5
0.01	strongly deleterious	S	0.0	2	0.0	1	0.0	0
0.01	strongly deleterious	S	0.058787878787878785	2	0.0	0	0.0	0	0.058787878787878785
0.01	strongly deleterious	S	0.13636363636363635	1	0.11393939393939394	2	0.0	0	0.2503030303030303	3
0.01	strongly deleterious	S	0.19151515151515153	0	0.0	0	0.0	0	0.19151515151515153	0
0.01	strongly deleterious	S	0.0	2	0.0	2	0.0	0
0.01	strongly deleterious	S	0.22848484848484849	0	0.24323232323232324	0	0.0	2	0.47171717171717176	2
0.01	strongly deleterious	S	0.0	3	0.0	0	0.0	0
0.01	strongly deleterious	S	0.0	0	0.058787878787878785	1	0.0	1	0.058787878787878785
0.01	strongly deleterious	S	0.0	2	0.0	0	0.0	1
0.01	strongly deleterious	S	0.0	2	0.0	0	0.0	0
0.01	strongly deleterious	S	0.27151515151515154	2	0.0	0	0.058787878787878785	0	0.3303030303030303	2
0.01	strongly deleterious	S	0.0	0	0.0	0	0.0	0
0.01	strongly deleterious	S	0.0	3	0.0	0	0.0	0
0.01	strongly deleterious	S	0.07757575757575758	2	0.058787878787878785	1	0.0	1	0.13636363636363635	4
0.01	strongly deleterious	S	0.058787878787878785	3	0.13636363636363635	0	0.0	1	0.19515151515151513	4
0.01	strongly deleterious	S	0.0	1	0.28505050505050505	3	0.0	1	0.28505050505050505
0.01	strongly deleterious	S	0.0	1	0.0	3	0.0	0
0.01	strongly deleterious	S	0.0	0	0.0	1	0.0	1
0.01	strongly deleterious	S	0.2678787878787878	2	0.11393939393939394	0	0.0	0	0.3818181818181818	2
0.01	strongly deleterious	S	0.058787878787878785	3	0.07757575757575758	0	0.0	0	0.13636363636363635	3
0.01	strongly deleterious	S	0.0	2	0.0	1	0.0	1
0.01	strongly deleterious	S	0.07757575757575758	2	0.0	0	0.0	0	0.07757575757575758
0.01	strongly deleterious	S	0.0	1	0.09595959595959595	0	0.0	1	0.09595959595959595
0.01	strongly deleterious	S	0.0	3	0.4951515151515152	3	0.0	0	0.4951515151515152
0.01	strongly deleterious	S	0.18181818181818182	1	0.0	0	0.0	0	0.18181818181818182
0.01	strongly deleterious	S	0.0	1	0.09595959595959595	0	0.0	0	0.09595959595959595
0.01	strongly deleterious	S	0.0	0	0.0	0	0.0	0
0.01	strongly deleterious	S	0.15474747474747474	1	0.0	1	0.058787878787878785	0	0.21353535353535352	2
0.01	strongly deleterious	S	0.22787878787878788	3	0.17353535353535354	1	0.11393939393939394	0	0.5153535353535353	4
0.01	strongly deleterious	S	0.0	0	0.0	1	0.058787878787878785	0	0.058787878787878785
0.01	strongly deleterious	S	0.2957575757575758	3	0.058787878787878785	4	0.0	0	0.35454545454545455	7
0.01	strongly deleterious	S	0.0	1	0.07757575757575758	2	0.0	0	0.07757575757575758
0.01	strongly deleterious	S	0.0	3	0.0	0	0.0	0
0.01	strongly deleterious	S	0.0	2	0.0	0	0.058787878787878785	0	0.058787878787878785
0.01	strongly deleterious	S	0.11393939393939394	3	0.0	0	0.0	0	0.11393939393939394
0.01	strongly deleterious	S	0.0	0	0.5296969696969697	0	0.0	0	0.5296969696969697	0
0.01	strongly deleterious	S	0.0	1	0.0	0	0.09595959595959595	1	0.09595959595959595
0.01	strongly deleterious	S	0.13636363636363635	1	0.0	1	0.0	0	0.13636363636363635	2
0.01	strongly deleterious	S	0.058787878787878785	2	0.0	1	0.0	1	0.058787878787878785
0.01	strongly deleterious	S	0.0	0	0.1315151515151515	3	0.0	1	0.1315151515151515
0.01	strongly deleterious	S	0.0	3	0.0	1	0.0	0
0.01	strongly deleterious	S	0.21393939393939393	0	0.0	0	0.19777777777777777	0	0.4117171717171717	0
0.01	strongly deleterious	S	0.0	1	0.11393939393939394	1	0.0	0	0.11393939393939394
0.01	strongly deleterious	S	0.0	0	0.9652525252525253	0	0.0	1	0.9652525252525253	1
0.01	strongly deleterious	S	0.058787878787878785	3	0.0	2	0.0	0	0.058787878787878785
0.01	strongly deleterious	S	0.0	2	0.0	0	0.0	0
0.01	strongly deleterious	S	0.0	1	0.09595959595959595	2	0.0	0	0.09595959595959595
0.01	strongly deleterious	S	0.0	0	0.21333333333333335	0	0.0	1	0.21333333333333335
0.01	strongly deleterious	S	0.2993939393939394	1	0.0	1	0.0	1	0.2993939393939394	3
0.01	strongly deleterious	S	0.09595959595959595	2	0.19777777777777777	0	0.0	0	0.29373737373737374	2
0.01	strongly deleterious	S	0.0	1	0.0	1	0.0	0
0.01	strongly deleterious	S	0.17272727272727273	0	0.0	0	0.11393939393939394	0	0.2866666666666667	0
0.01	strongly deleterious	S	0.058787878787878785	3	0.0	1	0.0	3	0.058787878787878785
0.01	strongly deleterious	S	0.22626262626262628	1	0.07757575757575758	2	0.058787878787878785	1	0.36262626262626263	4
0.01	strongly deleterious	S	0.07757575757575758	1	0.1315151515151515	1	0.0	0	0.20909090909090908	2
0.01	strongly deleterious	S	0.0	0	0.0	0	0.0	0
0.01	strongly deleterious	S	0.07757575757575758	3	0.0	1	0.0	1	0.07757575757575758
0.01	strongly deleterious	S	0.11393939393939394	1	0.5153535353535355	1	0.0	0	0.6292929292929292	2
0.01	strongly deleterious	S	0.0	2	0.19777777777777777	2	0.5	2	0.6977777777777778	6
0.01	strongly deleterious	S	0.09595959595959595	0	0.0	1	0.0	0	0.09595959595959595
0.01	strongly deleterious	S	0.0	1	0.0	3	0.0	0
0.01	strongly deleterious	S	0.09595959595959595	3	0.29373737373737374	1	0.0	0	0.38969696969696965	4
0.01	strongly deleterious	S	0.0	1	0.0	2	0.0	0
0.01	strongly deleterious	S	0.0	1	0.0	0	0.0	0
0.01	strongly deleterious	S	0.11393939393939394	3	0.0	0	0.0	0	0.11393939393939394
0.1	Flynn	NS	0.7096969696969697	5	0.4898989898989899	4	0.24303030303030304	4	1.442626262626263	13
0.1	Flynn	NS	0.6612121212121211	1	0.775959595959596	1	0.0	7	1.437171717171717	9
0.1	Flynn	NS	0.6937373737373737	3	0.5032323232323233	2	0.3018181818181818	2	1.4987878787878788	7
0.1	Flynn	NS	1.0357575757575759	1	0.5474747474747474	3	0.0	5	1.5832323232323233	9
0.1	Flynn	NS	0.20909090909090908	1	0.0	1	0.5945454545454545	2	0.8036363636363636	4
0.1	Flynn	NS	0.4983838383838384	4	0.578989898989899	4	0.07757575757575758	0	1.154949494949495	8
0.1	Flynn	NS	0.6292929292929293	2	0.0	0	0.7727272727272727	3	1.4020202020202022	5
0.1	Flynn	NS	0.3814141414141414	2	0.45696969696969697	4	0.07757575757575758	4	0.9159595959595961	10
0.1	Flynn	NS	0.0	2	0.0	2	0.29818181818181816	2	0.29818181818181816
0.1	Flynn	NS	0.6272727272727272	2	0.3886868686868687	2	1.197171717171717	6	2.213131313131313	10
0.1	Flynn	NS	1.1165656565656565	3	0.7775757575757576	4	0.38363636363636366	4	2.277777777777778	11
0.1	Flynn	NS	0.3117171717171717	5	0.07757575757575758	5	0.772929292929293	4	1.1622222222222223	14
0.1	Flynn	NS	0.6705050505050505	2	0.9262626262626263	2	0.13636363636363635	7	1.7331313131313133	11
0.1	Flynn	NS	0.4636363636363636	3	0.0	1	0.0	1	0.4636363636363636	5
0.1	Flynn	NS	0.0	5	0.0	4	0.5339393939393939	4	0.5339393939393939	13
0.1	Flynn	NS	0.6395959595959596	2	0.27151515151515154	5	0.32323232323232326	5	1.2343434343434345	12
0.1	Flynn	NS	1.0242424242424242	2	0.6395959595959596	1	0.4036363636363637	4	2.0674747474747477	7
0.1	Flynn	NS	0.7802020202020203	0	0.13636363636363635	3	0.09595959595959595	0	1.0125252525252528	3
0.1	Flynn	NS	0.2874747474747475	3	0.0	4	0.28505050505050505	3	0.5725252525252525	10
0.1	Flynn	NS	0.27212121212121215	3	1.3644444444444446	2	0.5305050505050505	0	2.1670707070707076	5
0.1	Flynn	NS	0.2098989898989899	0	1.6747474747474749	2	0.07757575757575758	1	1.9622222222222225	3
0.1	Flynn	NS	0.0	4	0.36848484848484847	0	0.058787878787878785	0	0.42727272727272725	4
0.1	Flynn	NS	0.0	2	0.1486868686868687	4	0.11393939393939394	2	0.26262626262626265	8
0.1	Flynn	NS	0.47959595959595963	1	0.0	3	0.17636363636363636	3	0.6559595959595961	7
0.1	Flynn	NS	0.44262626262626265	0	1.336969696969697	4	0.09595959595959595	3	1.8755555555555556	7
0.1	Flynn	NS	0.26141414141414143	3	0.0	1	0.0	2	0.26141414141414143	6
0.1	Flynn	NS	0.9347474747474748	0	0.41656565656565653	5	0.07757575757575758	3	1.4288888888888889	8
0.1	Flynn	NS	0.3490909090909091	2	0.4565656565656566	0	0.3092929292929293	1	1.114949494949495	3
0.1	Flynn	NS	0.1315151515151515	1	0.058787878787878785	3	0.2539393939393939	2	0.44424242424242416	6
0.1	Flynn	NS	0.3933333333333333	3	0.058787878787878785	4	0.6919191919191919	3	1.144040404040404	10
0.1	Flynn	NS	1.0832323232323233	0	0.4266666666666667	1	0.555959595959596	6	2.065858585858586	7
0.1	Flynn	NS	1.2236363636363636	2	0.13636363636363635	7	0.27212121212121215	2	1.6321212121212123	11
0.1	Flynn	NS	0.3886868686868687	3	1.0486868686868687	4	0.058787878787878785	2	1.4961616161616162	9
0.1	Flynn	NS	0.3292929292929293	3	0.5474747474747474	1	0.07757575757575758	4	0.9543434343434345	8
0.1	Flynn	NS	0.1315151515151515	1	0.9860606060606062	3	0.0	4	1.1175757575757577	8
0.1	Flynn	NS	0.31636363636363635	3	0.5735353535353536	0	0.21333333333333335	5	1.1032323232323233	8
0.1	Flynn	NS	0.3490909090909091	4	0.7777777777777778	0	0.16545454545454547	1	1.2923232323232325	5
0.1	Flynn	NS	0.058787878787878785	1	0.6008080808080808	3	0.31636363636363635	3	0.975959595959596	7
0.1	Flynn	NS	0.4084848484848485	5	0.09595959595959595	2	0.6541414141414141	2	1.1585858585858586	9
0.1	Flynn	NS	0.8127272727272727	1	0.0	1	0.0	4	0.8127272727272727	6
0.1	Flynn	NS	0.09595959595959595	3	0.6703030303030303	3	0.058787878787878785	1	0.825050505050505	7
0.1	Flynn	NS	0.43212121212121213	1	0.5620202020202021	3	0.1315151515151515	3	1.1256565656565658	7
0.1	Flynn	NS	0.888080808080808	1	1.881818181818182	1	0.0	8	2.76989898989899	10
0.1	Flynn	NS	0.3939393939393939	2	1.442020202020202	3	0.058787878787878785	4	1.8947474747474748	9
0.1	Flynn	NS	0.5638383838383839	0	0.0	2	0.16545454545454547	0	0.7292929292929293	2
0.1	Flynn	NS	0.5727272727272728	1	0.47818181818181815	2	0.42424242424242425	2	1.475151515151515	5
0.1	Flynn	NS	0.24545454545454543	0	0.6181818181818182	0	0.45636363636363636	4	1.32	4
0.1	Flynn	NS	0.6418181818181818	2	0.0	2	0.0	2	0.6418181818181818	6
0.1	Flynn	NS	0.33515151515151514	3	0.9115151515151516	3	0.2872727272727273	3	1.5339393939393942	9
0.1	Flynn	NS	0.21333333333333335	4	0.33656565656565657	2	0.0	1	0.5498989898989899	7
0.1	Flynn	NS	1.3731313131313134	1	0.5959595959595959	3	0.4951515151515152	2	2.464242424242425	6
0.1	Flynn	NS	0.0	5	0.058787878787878785	2	0.415959595959596	3	0.47474747474747475	10
0.1	Flynn	NS	0.4296969696969697	6	0.07757575757575758	2	0.32727272727272727	2	0.8345454545454546	10
0.1	Flynn	NS	0.058787878787878785	1	0.22626262626262628	1	0.8012121212121213	2	1.0862626262626263	4
0.1	Flynn	NS	0.9270707070707069	0	0.07757575757575758	1	0.0	3	1.0046464646464646	4
0.1	Flynn	NS	0.9464646464646465	1	0.07757575757575758	0	1.054141414141414	0	2.078181818181818	1
0.1	Flynn	NS	0.3787878787878788	4	0.6836363636363636	1	0.9402020202020203	1	2.0026262626262628	6
0.1	Flynn	NS	0.9476767676767677	3	0.4941414141414141	8	0.49777777777777776	2	1.9395959595959598	13
0.1	Flynn	NS	1.325050505050505	1	0.0	2	0.7933333333333333	5	2.1183838383838385	8
0.1	Flynn	NS	0.686060606060606	1	0.0	2	0.19030303030303028	2	0.8763636363636363	5
0.1	Flynn	NS	0.6153535353535353	2	0.4361616161616162	3	0.7644444444444445	0	1.8159595959595958	5
0.1	Flynn	NS	0.704040404040404	3	1.288888888888889	2	1.48989898989899	1	3.4828282828282835	6
0.1	Flynn	NS	0.48868686868686867	3	0.5606060606060607	1	0.07757575757575758	3	1.126868686868687	7
0.1	Flynn	NS	0.11393939393939394	3	0.11393939393939394	4	0.20909090909090908	2	0.43696969696969695	9
0.1	Flynn	NS	1.4074747474747478	2	0.25757575757575757	3	1.076969696969697	0	2.742020202020202	5
0.1	Flynn	NS	1.046868686868687	1	1.3173737373737373	4	0.0	2	2.3642424242424243	7
0.1	Flynn	NS	0.27212121212121215	3	0.4951515151515152	1	0.5846464646464646	3	1.351919191919192	7
0.1	Flynn	NS	0.36848484848484847	1	0.27212121212121215	2	0.0	4	0.6406060606060606	7
0.1	Flynn	NS	0.11393939393939394	3	0.7333333333333334	3	0.22848484848484849	3	1.075757575757576	9
0.1	Flynn	NS	0.3202020202020202	5	0.09595959595959595	5	0.3571717171717172	3	0.7733333333333333	13
0.1	Flynn	NS	0.7739393939393939	0	0.0	5	0.4383838383838384	2	1.2123232323232322	7
0.1	Flynn	NS	0.9307070707070708	4	0.673939393939394	2	0.30606060606060603	3	1.910707070707071	9
0.1	Flynn	NS	0.2973737373737374	3	0.2862626262626262	3	0.11393939393939394	2	0.6975757575757576	8
0.1	Flynn	NS	0.9242424242424242	6	0.0	1	0.43212121212121213	2	1.3563636363636364	9
0.1	Flynn	NS	1.4214141414141415	1	0.058787878787878785	2	0.09595959595959595	2	1.5761616161616163	5
0.1	Flynn	NS	0.7749494949494949	3	0.2793939393939394	1	0.1315151515151515	0	1.185858585858586	4
0.1	Flynn	NS	0.4951515151515152	1	0.6456565656565657	2	0.0	3	1.140808080808081	6
0.1	Flynn	NS	0.908080808080808	4	0.6535353535353536	2	0.058787878787878785	1	1.6204040404040405	7
0.1	Flynn	NS	1.2406060606060607	3	0.40626262626262627	4	0.15515151515151515	1	1.8020202020202023	8
0.1	Flynn	NS	1.2252525252525253	1	0.7765656565656567	2	0.07757575757575758	2	2.0793939393939396	5
0.1	Flynn	NS	0.9048484848484848	2	0.48868686868686867	3	0.058787878787878785	1	1.4523232323232322	6
0.1	Flynn	NS	0.9393939393939394	1	0.7797979797979798	1	0.09595959595959595	1	1.8151515151515154	3
0.1	Flynn	NS	0.07757575757575758	2	0.48484848484848486	3	0.0	4	0.5624242424242425	9
0.1	Flynn	NS	0.536969696969697	0	0.07757575757575758	2	0.17353535353535354	4	0.788080808080808	6
0.1	Flynn	NS	0.3886868686868687	3	0.3054545454545454	2	0.21333333333333335	1	0.9074747474747475	6
0.1	Flynn	NS	0.476969696969697	2	0.0	2	0.15515151515151515	1	0.6321212121212121	5
0.1	Flynn	NS	0.09595959595959595	2	0.0	1	0.3997979797979798	2	0.4957575757575758	5
0.1	Flynn	NS	0.3109090909090909	3	0.8826262626262624	1	0.058787878787878785	3	1.2523232323232325	7
0.1	Flynn	NS	0.4371717171717172	6	0.058787878787878785	3	0.3573737373737374	2	0.8533333333333333	11
0.1	Flynn	NS	1.6763636363636365	2	0.3696969696969697	0	0.5945454545454545	4	2.6406060606060606	6
0.1	Flynn	NS	0.6983838383838383	2	0.0	2	0.5202020202020202	2	1.2185858585858587	6
0.1	Flynn	NS	0.8822222222222221	6	0.15474747474747474	4	0.058787878787878785	5	1.0957575757575757	15
0.1	Flynn	NS	0.058787878787878785	2	0.058787878787878785	4	0.1315151515151515	0	0.24909090909090909	6
0.1	Flynn	NS	0.4533333333333333	5	0.36848484848484847	2	0.0	1	0.8218181818181818	8
0.1	Flynn	NS	0.4165656565656566	3	0.22848484848484849	1	0.07757575757575758	5	0.7226262626262627	9
0.1	Flynn	NS	1.2937373737373739	3	0.07757575757575758	5	0.5202020202020202	2	1.8915151515151518	10
0.1	Flynn	NS	1.3452525252525251	7	0.0	3	0.0	2	1.3452525252525251	12
0.1	Flynn	NS	1.2456565656565657	2	0.510909090909091	1	0.0	1	1.7565656565656569	4
0.1	Flynn	NS	0.0	5	0.0	6	0.48484848484848486	2	0.48484848484848486
0.1	Flynn	NS	0.9705050505050505	0	0.33414141414141413	2	0.7292929292929293	0	2.033939393939394	2
0.1	Flynn	NS	0.7278787878787879	1	0.3715151515151515	2	0.42727272727272725	1	1.5266666666666666	4
0.1	Flynn	NS	1.6343434343434342	2	0.5377777777777778	4	0.0	4	2.172121212121212	10
0.1	Flynn	NS	0.19777777777777777	1	1.1686868686868688	1	0.09595959595959595	0	1.4624242424242424	2
0.1	Flynn	NS	0.3098989898989899	1	0.09595959595959595	4	0.0	2	0.40585858585858586	7
0.1	Flynn	NS	0.22848484848484849	6	0.20909090909090908	2	0.61010101010101	3	1.0476767676767678	11
0.1	Flynn	NS	0.22848484848484849	2	0.7175757575757576	2	0.1486868686868687	2	1.0947474747474748	6
0.1	Flynn	NS	0.3696969696969697	3	0.37717171717171716	1	0.07757575757575758	5	0.8244444444444445	9
0.1	Flynn	NS	1.1626262626262627	4	0.6717171717171717	4	0.0	2	1.8343434343434346	10
0.1	Flynn	NS	0.5430303030303031	2	1.62989898989899	5	0.07757575757575758	1	2.2505050505050503	8
0.1	Flynn	NS	0.07757575757575758	6	0.8909090909090909	1	0.15474747474747474	3	1.1232323232323234	10
0.1	Flynn	NS	0.33515151515151514	1	0.07757575757575758	1	0.0	6	0.4127272727272727	8
0.1	Flynn	NS	0.11393939393939394	4	0.7717171717171718	2	0.2866666666666666	2	1.1723232323232324	8
0.1	Flynn	NS	0.696969696969697	1	0.0	1	0.3109090909090909	1	1.0078787878787878	3
0.1	Flynn	NS	0.09595959595959595	5	0.3890909090909091	1	0.7171717171717171	1	1.2022222222222223	7
0.1	Flynn	NS	0.7747474747474747	5	0.058787878787878785	3	0.0	5	0.8335353535353536	13
0.1	Flynn	NS	0.46606060606060606	1	0.058787878787878785	3	0.058787878787878785	0	0.5836363636363637	4
0.1	Flynn	NS	0.5741414141414142	4	0.655151515151515	1	0.19030303030303028	1	1.4195959595959597	6
0.1	Flynn	NS	0.6977777777777778	5	0.34484848484848485	2	0.1486868686868687	6	1.1913131313131313	13
0.1	Flynn	NS	0.636161616161616	3	0.25757575757575757	4	0.44262626262626265	1	1.3363636363636364	8
0.1	Flynn	NS	0.0	1	0.26262626262626265	2	0.23272727272727273	1	0.4953535353535354	4
0.1	Flynn	NS	0.3715151515151515	4	0.0	4	0.07757575757575758	6	0.4490909090909091	14
0.1	Flynn	NS	0.11393939393939394	2	0.0	1	0.40626262626262627	8	0.5202020202020202	11
0.1	Flynn	NS	0.823030303030303	4	0.48525252525252527	3	0.09595959595959595	1	1.4042424242424243	8
0.1	Flynn	NS	0.15474747474747474	0	0.8787878787878788	6	0.058787878787878785	3	1.0923232323232324	9
0.1	Flynn	NS	0.61010101010101	3	0.058787878787878785	1	0.5232323232323233	2	1.1921212121212121	6
0.1	Flynn	NS	0.6866666666666668	2	0.2406060606060606	2	0.6741414141414142	2	1.6014141414141416	6
0.1	Flynn	NS	0.28020202020202023	5	0.8846464646464647	1	0.15515151515151515	4	1.3200000000000003	10
0.1	Flynn	NS	0.381010101010101	2	0.5898989898989899	5	0.5991919191919192	1	1.5701010101010102	8
0.1	Flynn	NS	0.30383838383838385	1	0.0	4	0.3244444444444444	2	0.6282828282828283	7
0.1	Flynn	NS	0.9523232323232323	4	0.843030303030303	3	0.0	1	1.7953535353535355	8
0.1	Flynn	NS	0.7808080808080808	3	0.25656565656565655	3	0.2098989898989899	3	1.2472727272727275	9
0.1	Flynn	NS	0.692929292929293	4	0.1919191919191919	5	0.8838383838383839	7	1.7686868686868686	16
0.1	Flynn	NS	0.1315151515151515	2	0.16545454545454547	3	0.1315151515151515	4	0.42848484848484847	9
0.1	Flynn	NS	1.0624242424242425	1	0.0	3	0.0	2	1.0624242424242425	6
0.1	Flynn	NS	1.2650505050505052	2	0.17353535353535354	1	0.058787878787878785	2	1.4973737373737377	5
0.1	Flynn	NS	0.3109090909090909	3	0.0	3	0.3886868686868687	3	0.6995959595959595	9
0.1	Flynn	NS	0.2686868686868687	4	0.4692929292929293	1	0.4595959595959596	5	1.1975757575757575	10
0.1	Flynn	NS	0.4921212121212121	3	0.2593939393939394	3	0.0	1	0.7515151515151515	7
0.1	Flynn	NS	0.6444444444444444	5	0.4892929292929292	1	0.07757575757575758	2	1.2113131313131311	8
0.1	Flynn	NS	0.0	1	1.1797979797979798	2	1.9470707070707074	1	3.126868686868687	4
0.1	Flynn	NS	0.058787878787878785	4	0.7753535353535355	4	0.26141414141414143	0	1.0955555555555556	8
0.1	Flynn	NS	0.058787878787878785	3	0.44666666666666666	5	0.5793939393939394	3	1.084848484848485	11
0.1	Flynn	NS	0.8147474747474748	4	0.0	2	0.0	4	0.8147474747474748	10
0.1	Flynn	NS	0.17353535353535354	2	0.0	2	1.0808080808080809	5	1.2543434343434343	9
0.1	Flynn	NS	0.6745454545454544	3	0.7028282828282828	2	0.2098989898989899	2	1.5872727272727274	7
0.1	Flynn	NS	0.5496969696969697	2	0.6624242424242424	3	0.0	4	1.2121212121212122	9
0.1	Flynn	NS	0.629090909090909	1	0.0	0	0.07757575757575758	4	0.7066666666666666	5
0.1	Flynn	NS	1.3963636363636365	1	1.201818181818182	3	0.07757575757575758	1	2.6757575757575762	5
0.1	Flynn	NS	0.7727272727272727	1	0.601010101010101	1	1.2646464646464648	2	2.6383838383838385	4
0.1	Flynn	NS	1.336161616161616	6	0.07757575757575758	0	0.17272727272727273	0	1.5864646464646466	6
0.1	Flynn	NS	0.44747474747474747	3	0.3939393939393939	3	0.24303030303030304	2	1.0844444444444445	8
0.1	Flynn	NS	0.6171717171717171	5	0.27151515151515154	3	0.0	1	0.8886868686868687	9
0.1	Flynn	NS	0.058787878787878785	3	0.9765656565656566	3	0.795959595959596	3	1.8313131313131314	9
0.1	Flynn	NS	0.22848484848484849	4	0.2694949494949495	3	0.1315151515151515	1	0.6294949494949494	8
0.1	Flynn	NS	0.3751515151515151	1	0.09595959595959595	4	0.29818181818181816	4	0.7692929292929293	9
0.1	Flynn	NS	0.24303030303030304	1	0.058787878787878785	1	0.8214141414141416	4	1.1232323232323234	6
0.1	Flynn	NS	0.19030303030303028	1	0.4383838383838384	1	0.19030303030303028	2	0.818989898989899	4
0.1	Flynn	NS	0.1919191919191919	1	0.07757575757575758	2	0.0	2	0.26949494949494945	5
0.1	Flynn	NS	0.1486868686868687	2	0.8505050505050505	1	0.19515151515151513	7	1.1943434343434345	10
0.1	Flynn	NS	0.16545454545454547	2	0.0	2	0.5121212121212122	3	0.6775757575757577	7
0.1	Flynn	NS	0.2866666666666667	3	0.0	4	0.1315151515151515	1	0.4181818181818182	8
0.1	Flynn	NS	0.4117171717171717	0	0.0	6	0.32222222222222224	2	0.7339393939393939	8
0.1	Flynn	NS	0.09595959595959595	0	0.5042424242424243	1	0.64989898989899	1	1.2501010101010102	2
0.1	Flynn	NS	0.43212121212121213	2	0.5018181818181818	5	0.0	2	0.933939393939394	9
0.1	Flynn	NS	0.8147474747474748	1	0.0	2	0.3466666666666667	2	1.1614141414141415	5
0.1	Flynn	NS	0.4395959595959596	1	0.5800000000000001	1	0.2098989898989899	3	1.2294949494949496	5
0.1	Flynn	NS	0.6339393939393939	2	1.386060606060606	2	0.2723232323232323	1	2.2923232323232323	5
0.1	Flynn	NS	0.5072727272727273	0	0.5614141414141414	1	0.4068686868686869	1	1.4755555555555557	2
0.1	Flynn	NS	0.8995959595959596	3	0.2866666666666666	1	1.1365656565656566	2	2.322828282828283	6
0.1	Flynn	NS	0.2503030303030303	0	0.781010101010101	0	0.0	1	1.0313131313131314	1
0.1	Flynn	NS	0.07757575757575758	2	0.42727272727272725	1	0.13636363636363635	0	0.6412121212121213	3
0.1	Flynn	NS	0.6812121212121212	1	0.30343434343434345	1	0.7969696969696971	4	1.7816161616161617	6
0.1	Flynn	NS	0.11757575757575757	5	0.0	2	0.16545454545454547	2	0.283030303030303	9
0.1	Flynn	NS	1.068080808080808	0	0.3525252525252525	4	0.3981818181818182	3	1.8187878787878788	7
0.1	Flynn	NS	0.15474747474747474	2	0.3490909090909091	0	0.26262626262626265	5	0.7664646464646464	7
0.1	Flynn	NS	0.43212121212121213	1	0.0	2	0.3466666666666667	1	0.7787878787878788	4
0.1	Flynn	NS	0.3981818181818182	3	0.5492929292929293	3	0.4311111111111111	1	1.3785858585858586	7
0.1	Flynn	NS	1.0517171717171718	1	0.0	3	0.0	6	1.0517171717171718	10
0.1	Flynn	NS	0.0	2	0.5420202020202021	5	0.21333333333333335	5	0.7553535353535354	12
0.1	Flynn	NS	0.8638383838383838	0	0.46606060606060606	4	0.7608080808080808	0	2.0907070707070705	4
0.1	Flynn	NS	1.3175757575757576	4	0.5894949494949495	1	0.15474747474747474	5	2.061818181818182	10
0.1	Flynn	NS	0.5032323232323233	0	0.5608080808080808	4	0.09595959595959595	3	1.1600000000000001	7
0.1	Flynn	NS	0.9523232323232325	1	0.29818181818181816	2	0.7086868686868687	6	1.9591919191919194	9
0.1	Flynn	NS	0.058787878787878785	1	0.603030303030303	3	0.5054545454545455	2	1.1672727272727272	6
0.1	Flynn	NS	0.21393939393939393	4	0.07757575757575758	1	1.1456565656565658	0	1.4371717171717173	5
0.1	Flynn	NS	0.1486868686868687	1	0.2098989898989899	2	0.18181818181818182	2	0.5404040404040404	5
0.1	Flynn	NS	1.1515151515151514	4	0.058787878787878785	1	0.5727272727272728	2	1.783030303030303	7
0.1	Flynn	NS	1.126868686868687	2	0.6292929292929292	2	0.27212121212121215	5	2.0282828282828285	9
0.1	Flynn	NS	0.07757575757575758	0	0.0	3	0.33414141414141413	2	0.4117171717171717	5
0.1	Flynn	NS	0.21333333333333335	4	0.296969696969697	1	0.6812121212121212	3	1.1915151515151514	8
0.1	Flynn	NS	0.7698989898989899	4	0.3470707070707071	4	0.27212121212121215	2	1.3890909090909092	10
0.1	Flynn	NS	0.3886868686868687	0	0.6153535353535353	1	0.0	3	1.004040404040404	4
0.1	Flynn	NS	0.5121212121212121	2	0.0	2	0.0	3	0.5121212121212121	7
0.1	Flynn	NS	0.9317171717171717	1	0.44606060606060605	1	0.16545454545454547	0	1.5432323232323233	2
0.1	Flynn	NS	0.5492929292929293	5	0.5898989898989899	1	0.0	3	1.139191919191919	9
0.1	Flynn	NS	0.0	3	1.4880808080808081	4	0.058787878787878785	1	1.546868686868687	8
0.1	Flynn	NS	0.6121212121212121	1	0.0	0	0.2911111111111111	4	0.9032323232323232	5
0.1	Flynn	NS	0.5355555555555556	1	0.709090909090909	1	0.0	2	1.2446464646464648	4
0.1	Flynn	NS	1.9852525252525255	2	0.09595959595959595	2	0.7448484848484849	0	2.826060606060606	4
0.1	Flynn	NS	0.25656565656565655	1	0.058787878787878785	0	0.22424242424242424	3	0.5395959595959596	4
0.1	Flynn	S	0.0	2	0.11393939393939394	2	0.09595959595959595	0	0.2098989898989899	4
0.1	Flynn	S	0.11757575757575757	2	0.0	1	0.0	0	0.11757575757575757	3
0.1	Flynn	S	0.0	1	0.35777777777777775	0	0.0	0	0.35777777777777775
0.1	Flynn	S	0.0	2	0.1486868686868687	0	0.29818181818181816	2	0.44686868686868686	4
0.1	Flynn	S	0.058787878787878785	0	0.1315151515151515	1	0.0	1	0.19030303030303028	2
0.1	Flynn	S	0.19151515151515153	2	0.0	0	0.32323232323232326	1	0.5147474747474747	3
0.1	Flynn	S	0.07757575757575758	3	0.6325252525252525	2	0.11393939393939394	0	0.824040404040404	5
0.1	Flynn	S	0.0	0	0.0	1	0.6979797979797979	1	0.6979797979797979	2
0.1	Flynn	S	0.0	4	0.0	1	0.0	0
0.1	Flynn	S	0.0	3	0.11393939393939394	0	0.0	4	0.11393939393939394
0.1	Flynn	S	0.0	2	0.35353535353535354	0	0.946060606060606	1	1.2995959595959596	3
0.1	Flynn	S	0.0	2	0.1315151515151515	2	0.42424242424242425	3	0.5557575757575758	7
0.1	Flynn	S	0.0	1	0.058787878787878785	1	0.0	1	0.058787878787878785
0.1	Flynn	S	0.0	1	0.058787878787878785	1	0.058787878787878785	2	0.11757575757575757	4
0.1	Flynn	S	0.33515151515151514	1	0.19777777777777777	1	0.1486868686868687	0	0.6816161616161616	2
0.1	Flynn	S	0.29818181818181816	1	0.11393939393939394	1	0.058787878787878785	3	0.4709090909090909	5
0.1	Flynn	S	0.1486868686868687	2	0.0	2	0.15474747474747474	1	0.30343434343434345	5
0.1	Flynn	S	0.0	2	0.09595959595959595	0	0.27151515151515154	1	0.3674747474747475	3
0.1	Flynn	S	0.058787878787878785	3	0.0	1	0.22424242424242424	1	0.283030303030303	5
0.1	Flynn	S	0.4395959595959596	3	0.0	1	0.5119191919191919	0	0.9515151515151515	4
0.1	Flynn	S	0.058787878787878785	6	0.3715151515151515	2	0.0	2	0.4303030303030303	10
0.1	Flynn	S	0.0	3	0.0	0	0.0	0
0.1	Flynn	S	0.0	0	0.0	2	0.1486868686868687	0	0.1486868686868687
0.1	Flynn	S	0.19151515151515153	2	0.1486868686868687	1	0.0	1	0.3402020202020202	4
0.1	Flynn	S	0.28505050505050505	0	0.0	1	0.0	0	0.28505050505050505
0.1	Flynn	S	0.0	3	0.7802020202020202	0	0.058787878787878785	1	0.8389898989898991	4
0.1	Flynn	S	0.07757575757575758	4	0.4296969696969697	2	0.24323232323232324	1	0.7505050505050505	7
0.1	Flynn	S	0.23232323232323232	2	0.09595959595959595	3	0.6632323232323232	2	0.9915151515151515	7
0.1	Flynn	S	0.17272727272727273	2	0.058787878787878785	1	0.07757575757575758	1	0.3090909090909091	4
0.1	Flynn	S	0.0	3	0.0	0	0.4533333333333333	2	0.4533333333333333
0.1	Flynn	S	0.0	1	0.0	1	0.18181818181818182	0	0.18181818181818182
0.1	Flynn	S	0.0	1	0.0	1	0.0	0
0.1	Flynn	S	0.0	3	0.0	2	0.11757575757575757	2	0.11757575757575757	7
0.1	Flynn	S	0.0	0	0.4921212121212121	2	0.19777777777777777	1	0.6898989898989899	3
0.1	Flynn	S	0.058787878787878785	3	0.09595959595959595	2	0.0	3	0.15474747474747474	8
0.1	Flynn	S	0.19777777777777777	1	0.29818181818181816	3	0.0	2	0.49595959595959593	6
0.1	Flynn	S	0.058787878787878785	0	0.0	1	0.8555555555555555	3	0.9143434343434342	4
0.1	Flynn	S	0.058787878787878785	3	0.5347474747474747	1	0.7604040404040404	0	1.353939393939394	4
0.1	Flynn	S	0.0	4	0.09595959595959595	0	0.6648484848484848	3	0.7608080808080807	7
0.1	Flynn	S	0.1315151515151515	1	0.0	0	0.18181818181818182	0	0.31333333333333335	1
0.1	Flynn	S	0.20909090909090908	0	0.35777777777777775	1	0.0	2	0.5668686868686867	3
0.1	Flynn	S	0.0	2	0.19151515151515153	2	0.0	1	0.19151515151515153	5
0.1	Flynn	S	0.0	0	0.49777777777777776	0	0.0	1	0.49777777777777776
0.1	Flynn	S	0.0	1	0.15474747474747474	0	0.6595959595959596	2	0.8143434343434344	3
0.1	Flynn	S	0.0	2	0.11393939393939394	1	0.058787878787878785	2	0.17272727272727273	5
0.1	Flynn	S	0.0	3	0.1486868686868687	1	0.0	1	0.1486868686868687
0.1	Flynn	S	0.2957575757575758	0	0.1486868686868687	1	0.5048484848484849	0	0.9492929292929293	1
0.1	Flynn	S	0.1315151515151515	2	0.16545454545454547	0	0.0	3	0.296969696969697	5
0.1	Flynn	S	0.2406060606060606	2	0.09595959595959595	2	0.5896969696969696	3	0.9262626262626263	7
0.1	Flynn	S	0.11393939393939394	0	0.17272727272727273	1	0.6739393939393938	2	0.9606060606060607	3
0.1	Flynn	S	0.13636363636363635	0	0.22626262626262628	1	0.09595959595959595	0	0.4585858585858586	1
0.1	Flynn	S	0.0	1	0.4072727272727273	0	0.6818181818181819	0	1.089090909090909	1
0.1	Flynn	S	0.0	2	0.13636363636363635	1	0.676969696969697	1	0.8133333333333334	4
0.1	Flynn	S	0.09595959595959595	2	0.3391919191919192	2	0.19777777777777777	0	0.6329292929292929	4
0.1	Flynn	S	0.0	0	0.11393939393939394	2	0.4951515151515152	2	0.6090909090909091	4
0.1	Flynn	S	0.1315151515151515	1	0.5032323232323233	2	0.0	3	0.6347474747474747	6
0.1	Flynn	S	0.09595959595959595	1	0.058787878787878785	2	0.33414141414141413	0	0.4888888888888889	3
0.1	Flynn	S	0.0	3	0.11757575757575757	0	0.2777777777777778	0	0.39535353535353535	3
0.1	Flynn	S	0.0	0	0.0	0	0.42424242424242425	0	0.42424242424242425	0
0.1	Flynn	S	0.0	0	0.0	0	0.4921212121212121	2	0.4921212121212121
0.1	Flynn	S	0.11393939393939394	1	0.29818181818181816	3	0.25757575757575757	1	0.6696969696969697	5
0.1	Flynn	S	0.09595959595959595	6	0.33515151515151514	0	0.908080808080808	2	1.3391919191919193	8
0.1	Flynn	S	0.0	1	0.11393939393939394	2	0.26262626262626265	0	0.37656565656565655	3
0.1	Flynn	S	0.0	2	0.4084848484848485	0	0.11393939393939394	1	0.5224242424242425	3
0.1	Flynn	S	0.058787878787878785	1	0.0	1	0.19777777777777777	1	0.25656565656565655	3
0.1	Flynn	S	0.0	1	0.3622222222222222	1	0.2957575757575758	2	0.657979797979798	4
0.1	Flynn	S	0.16545454545454547	4	0.07757575757575758	1	0.27151515151515154	3	0.5145454545454546	8
0.1	Flynn	S	0.0	2	0.058787878787878785	1	0.058787878787878785	0	0.11757575757575757	3
0.1	Flynn	S	0.0	1	0.28505050505050505	1	0.8286868686868687	3	1.1137373737373737	5
0.1	Flynn	S	0.0	1	0.1315151515151515	1	0.5793939393939394	1	0.7109090909090909	3
0.1	Flynn	S	0.0	2	0.13636363636363635	3	0.7462626262626264	1	0.8826262626262626	6
0.1	Flynn	S	0.0	3	0.3018181818181818	3	0.42424242424242425	1	0.7260606060606061	7
0.1	Flynn	S	0.0	0	0.5436363636363637	2	0.302020202020202	1	0.8456565656565658	3
0.1	Flynn	S	0.21393939393939393	1	0.0	2	0.6541414141414141	2	0.868080808080808	5
0.1	Flynn	S	0.0	1	0.0	4	0.4595959595959596	0	0.4595959595959596	5
0.1	Flynn	S	0.0	0	0.058787878787878785	1	0.776969696969697	2	0.8357575757575757	3
0.1	Flynn	S	0.0	1	0.31636363636363635	3	0.31333333333333335	0	0.6296969696969696	4
0.1	Flynn	S	0.0	0	0.42505050505050507	0	0.0	2	0.42505050505050507	2
0.1	Flynn	S	0.0	0	0.058787878787878785	4	0.0	1	0.058787878787878785
0.1	Flynn	S	0.0	1	0.3466666666666667	0	0.058787878787878785	0	0.40545454545454546	1
0.1	Flynn	S	0.0	2	0.0	4	0.5048484848484849	1	0.5048484848484849
0.1	Flynn	S	0.058787878787878785	0	0.543030303030303	1	0.19777777777777777	1	0.7995959595959596	2
0.1	Flynn	S	0.5242424242424243	1	0.0	1	0.0	2	0.5242424242424243	4
0.1	Flynn	S	0.1486868686868687	0	0.0	1	0.0	1	0.1486868686868687
0.1	Flynn	S	0.07757575757575758	0	0.19030303030303028	0	0.7513131313131314	1	1.0191919191919192	1
0.1	Flynn	S	0.1315151515151515	1	0.0	2	0.0	0	0.1315151515151515
0.1	Flynn	S	0.0	1	0.42484848484848486	2	0.0	1	0.42484848484848486	4
0.1	Flynn	S	0.058787878787878785	0	0.0	0	0.3715151515151515	2	0.4303030303030303	2
0.1	Flynn	S	0.0	2	0.0	1	0.0	2
0.1	Flynn	S	0.0	4	0.09595959595959595	0	0.33515151515151514	0	0.4311111111111111	4
0.1	Flynn	S	0.07757575757575758	1	0.0	0	0.5135353535353535	2	0.5911111111111111	3
0.1	Flynn	S	0.0	2	0.0	1	1.0048484848484849	3	1.0048484848484849	6
0.1	Flynn	S	0.07757575757575758	1	0.3406060606060606	4	0.35777777777777775	1	0.775959595959596	6
0.1	Flynn	S	0.24545454545454543	1	0.0	0	0.07757575757575758	1	0.323030303030303	2
0.1	Flynn	S	0.0	1	0.0	0	0.0	0
0.1	Flynn	S	0.0	0	0.415959595959596	3	0.07757575757575758	1	0.49353535353535355	4
0.1	Flynn	S	0.47595959595959597	0	0.0	0	0.0	2	0.47595959595959597
0.1	Flynn	S	0.11757575757575757	0	0.6026262626262626	1	0.1315151515151515	3	0.8517171717171717	4
0.1	Flynn	S	0.058787878787878785	4	0.0	5	0.0	1	0.058787878787878785
0.1	Flynn	S	0.058787878787878785	0	0.058787878787878785	1	0.07757575757575758	3	0.19515151515151513	4
0.1	Flynn	S	0.09595959595959595	0	0.09595959595959595	3	0.0	1	0.1919191919191919	4
0.1	Flynn	S	0.09595959595959595	3	0.0	1	0.0	1	0.09595959595959595
0.1	Flynn	S	0.0	0	0.22787878787878788	1	0.17272727272727273	2	0.4006060606060606	3
0.1	Flynn	S	0.058787878787878785	2	0.0	0	0.6533333333333333	2	0.712121212121212	4
0.1	Flynn	S	0.09595959595959595	0	0.0	1	0.0	2	0.09595959595959595
0.1	Flynn	S	0.36848484848484847	1	0.22747474747474744	0	0.1486868686868687	2	0.7446464646464646	3
0.1	Flynn	S	0.058787878787878785	2	0.0	2	0.22848484848484849	2	0.2872727272727273	6
0.1	Flynn	S	0.0	1	0.0	0	0.3981818181818182	2	0.3981818181818182
0.1	Flynn	S	0.0	3	0.1486868686868687	0	0.0	1	0.1486868686868687
0.1	Flynn	S	0.17272727272727273	2	0.058787878787878785	2	0.3981818181818182	0	0.6296969696969696	4
0.1	Flynn	S	0.0	0	0.058787878787878785	2	0.4806060606060606	0	0.5393939393939394	2
0.1	Flynn	S	0.1486868686868687	1	0.0	1	0.07757575757575758	0	0.22626262626262628	2
0.1	Flynn	S	0.058787878787878785	1	0.0	4	0.0	1	0.058787878787878785
0.1	Flynn	S	0.0	0	0.35696969696969694	1	0.0	1	0.35696969696969694	2
0.1	Flynn	S	0.058787878787878785	2	0.0	2	0.0	0	0.058787878787878785
0.1	Flynn	S	0.07757575757575758	2	0.0	1	0.0	0	0.07757575757575758
0.1	Flynn	S	0.0	2	0.0	0	0.058787878787878785	3	0.058787878787878785
0.1	Flynn	S	0.0	0	0.15474747474747474	1	0.8911111111111112	1	1.0458585858585858	2
0.1	Flynn	S	0.0	1	0.0	2	0.0	2
0.1	Flynn	S	0.0	0	0.0	1	0.32323232323232326	1	0.32323232323232326
0.1	Flynn	S	0.058787878787878785	1	0.40545454545454546	0	0.9579797979797979	0	1.4222222222222223	1
0.1	Flynn	S	0.2872727272727273	1	0.0	4	0.18181818181818182	1	0.4690909090909091	6
0.1	Flynn	S	0.0	1	0.4068686868686868	0	0.07757575757575758	1	0.4844444444444444	2
0.1	Flynn	S	0.09595959595959595	2	0.0	1	0.5054545454545455	2	0.6014141414141414	5
0.1	Flynn	S	0.0	1	0.0	3	0.5193939393939394	0	0.5193939393939394	4
0.1	Flynn	S	0.4072727272727273	0	0.3886868686868687	1	0.0	2	0.795959595959596	3
0.1	Flynn	S	0.0	3	0.0	1	0.2957575757575758	2	0.2957575757575758	6
0.1	Flynn	S	0.21333333333333335	2	0.0	1	0.0	1	0.21333333333333335
0.1	Flynn	S	0.0	1	0.30383838383838385	0	0.35777777777777775	0	0.6616161616161615	1
0.1	Flynn	S	0.0	0	0.15515151515151515	1	0.44666666666666666	1	0.6018181818181818	2
0.1	Flynn	S	0.0	2	0.44666666666666666	2	0.0	2	0.44666666666666666
0.1	Flynn	S	0.07757575757575758	3	0.0	1	0.4537373737373737	2	0.5313131313131313	6
0.1	Flynn	S	0.0	0	0.2098989898989899	2	0.058787878787878785	0	0.2686868686868687	2
0.1	Flynn	S	0.0	0	0.13636363636363635	0	0.27212121212121215	0	0.40848484848484845	0
0.1	Flynn	S	0.058787878787878785	1	0.44747474747474747	0	0.45474747474747473	0	0.9610101010101011	1
0.1	Flynn	S	0.0	2	0.1919191919191919	0	0.07757575757575758	3	0.26949494949494945	5
0.1	Flynn	S	0.0	5	0.0	0	0.3303030303030303	1	0.3303030303030303	6
0.1	Flynn	S	0.15474747474747474	0	0.48464646464646466	1	0.11393939393939394	1	0.7533333333333333	2
0.1	Flynn	S	0.0	1	0.47575757575757577	2	0.22424242424242424	1	0.7	4
0.1	Flynn	S	0.0	2	0.0	1	0.25757575757575757	1	0.25757575757575757
0.1	Flynn	S	0.0	2	0.0	1	0.2503030303030303	1	0.2503030303030303	4
0.1	Flynn	S	0.0	2	0.21333333333333335	2	0.4709090909090909	1	0.6842424242424242	5
0.1	Flynn	S	0.0	2	0.0	2	0.49777777777777776	4	0.49777777777777776
0.1	Flynn	S	0.0	0	0.0	0	0.0	1
0.1	Flynn	S	0.0	2	0.21333333333333335	1	0.8890909090909092	1	1.1024242424242425	4
0.1	Flynn	S	0.0	1	0.09595959595959595	5	0.9939393939393939	0	1.08989898989899	6
0.1	Flynn	S	0.0	1	0.0	3	0.8238383838383838	0	0.8238383838383838	4
0.1	Flynn	S	0.0	0	0.6787878787878788	1	0.42727272727272725	0	1.1060606060606062	1
0.1	Flynn	S	0.0	0	0.0	0	0.15474747474747474	1	0.15474747474747474	1
0.1	Flynn	S	0.48868686868686867	1	0.0	0	0.0	2	0.48868686868686867
0.1	Flynn	S	0.0	3	0.0	2	0.3886868686868687	0	0.3886868686868687
0.1	Flynn	S	0.058787878787878785	1	0.0	1	0.5042424242424243	0	0.5630303030303031	2
0.1	Flynn	S	0.058787878787878785	2	0.48484848484848486	2	0.7074747474747475	2	1.2511111111111113	6
0.1	Flynn	S	0.0	2	0.5135353535353535	2	0.27151515151515154	1	0.785050505050505	5
0.1	Flynn	S	0.058787878787878785	1	0.09595959595959595	3	0.0	0	0.15474747474747474	4
0.1	Flynn	S	0.0	2	0.0	3	0.32323232323232326	1	0.32323232323232326
0.1	Flynn	S	0.0	2	0.0	1	0.0	0
0.1	Flynn	S	0.0	2	0.17272727272727273	1	0.3854545454545455	3	0.5581818181818182	6
0.1	Flynn	S	0.0	2	0.058787878787878785	0	0.0	1	0.058787878787878785
0.1	Flynn	S	0.0	0	0.20747474747474748	2	0.0	2	0.20747474747474748	4
0.1	Flynn	S	0.07757575757575758	2	0.23232323232323232	0	0.6117171717171717	0	0.9216161616161616	2
0.1	Flynn	S	0.0	2	0.058787878787878785	2	0.0	1	0.058787878787878785
0.1	Flynn	S	0.0	0	0.058787878787878785	0	0.0	0	0.058787878787878785
0.1	Flynn	S	0.0	1	0.09595959595959595	0	0.6187878787878788	1	0.7147474747474747	2
0.1	Flynn	S	0.0	2	0.09595959595959595	0	0.36848484848484847	1	0.46444444444444444	3
0.1	Flynn	S	0.0	1	0.0	1	0.2909090909090909	1	0.2909090909090909	3
0.1	Flynn	S	0.25757575757575757	1	0.5050505050505051	4	0.2593939393939394	1	1.022020202020202	6
0.1	Flynn	S	0.0	0	0.15474747474747474	3	0.0	0	0.15474747474747474	3
0.1	Flynn	S	0.0	0	0.07757575757575758	1	0.0	4	0.07757575757575758
0.1	Flynn	S	0.0	0	0.0	0	0.0	1
0.1	Flynn	S	0.09595959595959595	3	0.6557575757575758	2	0.22848484848484849	0	0.9802020202020203	5
0.1	Flynn	S	0.19777777777777777	2	0.0	1	0.35696969696969694	0	0.5547474747474748	3
0.1	Flynn	S	0.0	3	0.1315151515151515	1	0.36262626262626263	5	0.49414141414141416	9
0.1	Flynn	S	0.07757575757575758	0	0.33898989898989895	0	0.0	1	0.4165656565656566	1
0.1	Flynn	S	0.0	2	0.0	1	0.058787878787878785	0	0.058787878787878785
0.1	Flynn	S	0.058787878787878785	2	0.07757575757575758	0	0.4527272727272727	1	0.5890909090909091	3
0.1	Flynn	S	0.058787878787878785	0	0.6575757575757576	1	0.0	1	0.7163636363636363	2
0.1	Flynn	S	0.0	1	0.07757575757575758	1	0.0	0	0.07757575757575758
0.1	Flynn	S	0.18181818181818182	5	0.0	4	0.19777777777777777	1	0.3795959595959596	10
0.1	Flynn	S	0.09595959595959595	1	0.0	0	0.11393939393939394	1	0.2098989898989899	2
0.1	Flynn	S	0.09595959595959595	0	0.058787878787878785	1	0.40303030303030307	0	0.5577777777777778	1
0.1	Flynn	S	0.0	1	0.1315151515151515	0	0.25757575757575757	2	0.38909090909090904	3
0.1	Flynn	S	0.19151515151515153	2	0.0	1	0.0	1	0.19151515151515153	4
0.1	Flynn	S	0.0	0	0.4951515151515152	2	0.4806060606060606	1	0.9757575757575758	3
0.1	Flynn	S	0.0	1	0.0	3	0.25757575757575757	0	0.25757575757575757
0.1	Flynn	S	0.0	2	0.5212121212121212	3	0.24323232323232324	0	0.7644444444444445	5
0.1	Flynn	S	0.0	0	0.11393939393939394	2	0.7181818181818183	0	0.8321212121212122	2
0.1	Flynn	S	0.27535353535353535	0	0.0	2	0.0	0	0.27535353535353535	2
0.1	Flynn	S	0.0	0	0.0	1	0.058787878787878785	1	0.058787878787878785
0.1	Flynn	S	0.0	1	0.1486868686868687	1	0.0	0	0.1486868686868687
0.1	Flynn	S	0.11393939393939394	1	0.0	1	0.19777777777777777	3	0.3117171717171717	5
0.1	Flynn	S	0.0	0	0.7084848484848485	2	0.0	2	0.7084848484848485	4
0.1	Flynn	S	0.0	0	0.35777777777777775	1	0.5751515151515152	2	0.9329292929292929	3
0.1	Flynn	S	0.0	1	0.0	2	0.42424242424242425	0	0.42424242424242425	3
0.1	Flynn	S	0.0	3	0.0	0	0.058787878787878785	1	0.058787878787878785
0.1	Flynn	S	0.0	1	0.07757575757575758	0	0.058787878787878785	0	0.13636363636363635	1
0.1	Flynn	S	0.11393939393939394	0	0.6486868686868688	1	0.0	0	0.7626262626262627	1
0.1	Flynn	S	0.09595959595959595	1	0.0	0	0.0	1	0.09595959595959595
0.1	Flynn	S	0.0	0	0.7125252525252526	1	0.48484848484848486	0	1.1973737373737374	1
0.1	Flynn	S	0.0	0	0.5042424242424243	2	0.4709090909090909	0	0.9751515151515151	2
0.1	weakly deleterious	NS	0.0	3	0.0	0	0.33414141414141413	2	0.33414141414141413	5
0.1	weakly deleterious	NS	0.43212121212121213	2	0.7147474747474747	4	0.07757575757575758	6	1.2244444444444447	12
0.1	weakly deleterious	NS	0.5054545454545455	2	0.13636363636363635	2	0.2406060606060606	4	0.8824242424242426	8
0.1	weakly deleterious	NS	0.4995959595959596	3	0.6395959595959596	2	0.48282828282828283	3	1.6220202020202021	8
0.1	weakly deleterious	NS	0.0	2	0.5515151515151515	2	0.058787878787878785	2	0.6103030303030303	6
0.1	weakly deleterious	NS	0.17636363636363636	5	0.17272727272727273	5	0.0	2	0.34909090909090906	12
0.1	weakly deleterious	NS	0.15474747474747474	2	0.8466666666666667	3	0.11393939393939394	0	1.1153535353535353	5
0.1	weakly deleterious	NS	0.35898989898989897	2	0.44262626262626265	1	0.058787878787878785	2	0.8604040404040405	5
0.1	weakly deleterious	NS	0.0	4	0.5121212121212122	0	0.9606060606060607	1	1.4727272727272729	5
0.1	weakly deleterious	NS	0.3705050505050505	3	1.1462626262626263	3	0.40626262626262627	5	1.9230303030303033	11
0.1	weakly deleterious	NS	0.7824242424242425	2	0.6472727272727272	2	0.2973737373737374	2	1.7270707070707072	6
0.1	weakly deleterious	NS	0.9311111111111112	5	0.25757575757575757	4	0.46444444444444444	2	1.6531313131313132	11
0.1	weakly deleterious	NS	0.38202020202020204	3	0.058787878787878785	3	0.7905050505050505	0	1.2313131313131311	6
0.1	weakly deleterious	NS	0.3109090909090909	4	0.18181818181818182	0	0.058787878787878785	7	0.5515151515151515	11
0.1	weakly deleterious	NS	1.102828282828283	4	0.22747474747474744	1	0.0	3	1.3303030303030305	8
0.1	weakly deleterious	NS	0.058787878787878785	4	0.24323232323232324	2	0.11757575757575757	3	0.4195959595959596	9
0.1	weakly deleterious	NS	0.4921212121212121	3	0.0	4	0.8606060606060606	0	1.3527272727272728	7
0.1	weakly deleterious	NS	0.35696969696969694	5	0.31333333333333335	4	0.13636363636363635	0	0.8066666666666666	9
0.1	weakly deleterious	NS	0.5387878787878788	4	0.058787878787878785	4	0.3941414141414141	3	0.9917171717171718	11
0.1	weakly deleterious	NS	0.7161616161616162	2	0.8218181818181818	4	0.5119191919191919	2	2.04989898989899	8
0.1	weakly deleterious	NS	1.2874747474747477	2	0.16545454545454547	1	0.673939393939394	2	2.1268686868686872	5
0.1	weakly deleterious	NS	0.19030303030303028	2	0.3109090909090909	6	0.058787878787878785	3	0.56	11
0.1	weakly deleterious	NS	0.6414141414141414	3	0.4753535353535353	1	0.058787878787878785	1	1.1755555555555557	5
0.1	weakly deleterious	NS	0.4490909090909091	2	0.0	1	0.15515151515151515	4	0.6042424242424242	7
0.1	weakly deleterious	NS	0.7523232323232324	3	0.18181818181818182	3	0.8416161616161617	2	1.7757575757575756	8
0.1	weakly deleterious	NS	0.7850505050505051	3	0.07757575757575758	2	0.5757575757575757	2	1.4383838383838385	7
0.1	weakly deleterious	NS	0.09595959595959595	4	0.2690909090909091	7	0.0	4	0.36505050505050507	15
0.1	weakly deleterious	NS	1.2808080808080808	4	0.3705050505050505	5	0.8296969696969697	6	2.481010101010101	15
0.1	weakly deleterious	NS	0.35777777777777775	2	0.9644444444444444	0	0.33414141414141413	2	1.6563636363636363	4
0.1	weakly deleterious	NS	1.536161616161616	1	0.0	2	0.0	3	1.536161616161616	6
0.1	weakly deleterious	NS	0.8608080808080809	3	0.0	6	0.6753535353535354	3	1.5361616161616163	12
0.1	weakly deleterious	NS	0.07757575757575758	5	0.0	1	0.3094949494949495	2	0.38707070707070707	8
0.1	weakly deleterious	NS	0.8636363636363638	2	1.1795959595959595	5	0.2406060606060606	3	2.2838383838383836	10
0.1	weakly deleterious	NS	0.11757575757575757	3	0.17353535353535354	1	0.058787878787878785	2	0.3498989898989899	6
0.1	weakly deleterious	NS	0.16545454545454547	3	1.0983838383838385	3	0.0	5	1.263838383838384	11
0.1	weakly deleterious	NS	0.1315151515151515	1	0.6985858585858585	4	0.5	3	1.33010101010101	8
0.1	weakly deleterious	NS	0.2862626262626262	1	0.3244444444444444	3	0.16545454545454547	3	0.776161616161616	7
0.1	weakly deleterious	NS	0.3993939393939393	4	1.2933333333333334	4	0.24323232323232324	1	1.9359595959595959	9
0.1	weakly deleterious	NS	0.415959595959596	2	0.0	3	0.0	5	0.415959595959596
0.1	weakly deleterious	NS	0.9242424242424243	1	0.9135353535353536	2	0.27212121212121215	3	2.10989898989899	6
0.1	weakly deleterious	NS	0.0	5	0.25757575757575757	2	0.7696969696969698	2	1.0272727272727271	9
0.1	weakly deleterious	NS	0.7741414141414141	4	0.0	1	0.058787878787878785	5	0.832929292929293	10
0.1	weakly deleterious	NS	0.07757575757575758	6	0.7111111111111111	4	0.11393939393939394	0	0.9026262626262626	10
0.1	weakly deleterious	NS	0.9153535353535353	1	0.0	6	0.058787878787878785	2	0.9741414141414141	9
0.1	weakly deleterious	NS	0.18181818181818182	3	0.6195959595959596	5	0.0	5	0.8014141414141414	13
0.1	weakly deleterious	NS	0.0	2	0.1486868686868687	3	0.07757575757575758	4	0.22626262626262628	9
0.1	weakly deleterious	NS	0.19151515151515153	3	0.7624242424242424	2	0.2593939393939394	1	1.2133333333333336	6
0.1	weakly deleterious	NS	0.0	1	0.7482828282828283	1	0.07757575757575758	2	0.8258585858585858	4
0.1	weakly deleterious	NS	0.0	3	0.2098989898989899	3	0.5202020202020202	2	0.73010101010101	8
0.1	weakly deleterious	NS	1.2381818181818183	3	0.4214141414141414	2	0.058787878787878785	2	1.7183838383838386	7
0.1	weakly deleterious	NS	1.2214141414141415	4	0.37292929292929294	5	0.07757575757575758	3	1.6719191919191922	12
0.1	weakly deleterious	NS	0.5484848484848485	0	0.6981818181818182	3	0.7042424242424241	3	1.9509090909090911	6
0.1	weakly deleterious	NS	0.6535353535353536	4	0.09595959595959595	3	0.5387878787878788	1	1.2882828282828285	8
0.1	weakly deleterious	NS	0.15515151515151515	1	0.17353535353535354	3	0.058787878787878785	3	0.38747474747474747	7
0.1	weakly deleterious	NS	0.1315151515151515	2	0.13636363636363635	5	0.19151515151515153	3	0.45939393939393935	10
0.1	weakly deleterious	NS	0.09595959595959595	4	0.21393939393939393	1	0.4383838383838384	6	0.7482828282828283	11
0.1	weakly deleterious	NS	0.5848484848484848	3	0.17353535353535354	3	0.13636363636363635	1	0.8947474747474748	7
0.1	weakly deleterious	NS	0.19777777777777777	1	0.19030303030303028	4	0.555959595959596	4	0.944040404040404	9
0.1	weakly deleterious	NS	0.5606060606060606	5	0.11757575757575757	4	0.26141414141414143	2	0.9395959595959595	11
0.1	weakly deleterious	NS	0.0	5	0.7541414141414141	2	0.0	1	0.7541414141414141	8
0.1	weakly deleterious	NS	0.5547474747474748	6	0.3884848484848485	3	0.8644444444444445	5	1.8076767676767678	14
0.1	weakly deleterious	NS	0.3557575757575757	1	0.058787878787878785	4	0.0	3	0.4145454545454545	8
0.1	weakly deleterious	NS	1.268080808080808	1	0.0	3	0.22747474747474744	2	1.4955555555555555	6
0.1	weakly deleterious	NS	1.3490909090909091	2	0.0	4	0.29373737373737374	2	1.642828282828283	8
0.1	weakly deleterious	NS	0.07757575757575758	2	0.0	3	0.5242424242424242	2	0.6018181818181818	7
0.1	weakly deleterious	NS	0.5565656565656566	3	0.41656565656565653	2	0.3315151515151515	2	1.3046464646464648	7
0.1	weakly deleterious	NS	0.28020202020202023	3	1.0626262626262628	4	0.42424242424242425	2	1.7670707070707072	9
0.1	weakly deleterious	NS	0.7280808080808081	5	0.09595959595959595	3	1.4022222222222223	1	2.2262626262626264	9
0.1	weakly deleterious	NS	0.6951515151515151	2	0.27535353535353535	3	0.9066666666666666	3	1.8771717171717173	8
0.1	weakly deleterious	NS	0.2511111111111111	4	0.16545454545454547	2	0.6464646464646464	1	1.063030303030303	7
0.1	weakly deleterious	NS	0.6373737373737374	3	0.29373737373737374	7	0.43474747474747477	1	1.3658585858585859	11
0.1	weakly deleterious	NS	0.19030303030303028	2	0.6181818181818182	1	1.2424242424242424	3	2.050909090909091	6
0.1	weakly deleterious	NS	0.8626262626262626	2	1.0911111111111111	1	0.35696969696969694	4	2.310707070707071	7
0.1	weakly deleterious	NS	0.4204040404040404	3	0.38202020202020204	5	0.0	5	0.8024242424242425	13
0.1	weakly deleterious	NS	1.1262626262626263	4	0.058787878787878785	2	0.0	2	1.1850505050505051	8
0.1	weakly deleterious	NS	0.09595959595959595	2	0.5646464646464646	0	0.46606060606060606	2	1.1266666666666667	4
0.1	weakly deleterious	NS	0.0	4	0.4335353535353535	4	0.7333333333333334	1	1.166868686868687	9
0.1	weakly deleterious	NS	0.0	1	0.6290909090909091	3	0.16545454545454547	3	0.7945454545454547	7
0.1	weakly deleterious	NS	0.642020202020202	0	0.4886868686868687	3	0.19030303030303028	2	1.3210101010101012	5
0.1	weakly deleterious	NS	0.4806060606060606	4	0.17353535353535354	2	0.09595959595959595	2	0.7501010101010099	8
0.1	weakly deleterious	NS	0.5672727272727273	2	0.5713131313131313	3	0.0	4	1.1385858585858586	9
0.1	weakly deleterious	NS	0.7193939393939395	3	0.25757575757575757	3	0.17272727272727273	3	1.1496969696969699	9
0.1	weakly deleterious	NS	0.5096969696969698	5	0.2872727272727273	1	0.058787878787878785	2	0.8557575757575759	8
0.1	weakly deleterious	NS	0.4068686868686869	3	0.4395959595959596	4	0.3490909090909091	4	1.1955555555555555	11
0.1	weakly deleterious	NS	0.4717171717171717	1	0.4395959595959596	3	0.0	3	0.9113131313131313	7
0.1	weakly deleterious	NS	0.07757575757575758	3	0.7004040404040404	3	0.338989898989899	1	1.116969696969697	7
0.1	weakly deleterious	NS	0.9886868686868687	0	0.4921212121212121	4	0.07757575757575758	6	1.5583838383838384	10
0.1	weakly deleterious	NS	0.7715151515151515	2	0.7787878787878788	1	0.0	3	1.55030303030303	6
0.1	weakly deleterious	NS	0.3832323232323232	3	0.09595959595959595	5	0.15474747474747474	3	0.6339393939393939	11
0.1	weakly deleterious	NS	0.058787878787878785	3	0.6307070707070707	3	0.07757575757575758	5	0.767070707070707	11
0.1	weakly deleterious	NS	1.4169696969696972	3	0.9941414141414142	5	0.626060606060606	2	3.0371717171717174	10
0.1	weakly deleterious	NS	1.2553535353535354	1	0.34606060606060607	1	0.4303030303030303	6	2.031717171717172	8
0.1	weakly deleterious	NS	0.33898989898989895	4	1.1585858585858586	2	0.0	1	1.4975757575757576	7
0.1	weakly deleterious	NS	0.0	2	0.0	1	0.4395959595959596	2	0.4395959595959596
0.1	weakly deleterious	NS	0.6202020202020202	6	0.19151515151515153	4	0.24323232323232324	6	1.0549494949494949	16
0.1	weakly deleterious	NS	0.7874747474747474	6	0.2903030303030303	2	0.17272727272727273	4	1.2505050505050508	12
0.1	weakly deleterious	NS	0.5171717171717172	3	1.0347474747474747	3	0.07757575757575758	4	1.6294949494949496	10
0.1	weakly deleterious	NS	0.31535353535353533	1	0.15515151515151515	4	0.09595959595959595	2	0.5664646464646464	7
0.1	weakly deleterious	NS	0.47595959595959597	1	0.11757575757575757	4	0.18181818181818182	0	0.7753535353535355	5
0.1	weakly deleterious	NS	0.44323232323232326	5	0.07757575757575758	3	0.0	4	0.5208080808080808	12
0.1	weakly deleterious	NS	0.7026262626262627	5	0.0	6	0.15515151515151515	3	0.857777777777778	14
0.1	weakly deleterious	NS	0.9579797979797982	3	0.0	2	0.07757575757575758	2	1.0355555555555558	7
0.1	weakly deleterious	NS	0.5793939393939394	2	0.7591919191919191	2	0.625050505050505	4	1.9636363636363638	8
0.1	weakly deleterious	NS	0.0	3	0.13636363636363635	4	0.13636363636363635	2	0.2727272727272727	9
0.1	weakly deleterious	NS	0.34060606060606063	3	0.0	1	1.0242424242424242	6	1.364848484848485	10
0.1	weakly deleterious	NS	0.9438383838383839	6	0.058787878787878785	4	0.1315151515151515	2	1.1341414141414143	12
0.1	weakly deleterious	NS	1.0096969696969698	3	0.6292929292929292	3	0.5509090909090909	2	2.18989898989899	8
0.1	weakly deleterious	NS	0.9050505050505051	3	0.13636363636363635	1	0.36848484848484847	2	1.40989898989899	6
0.1	weakly deleterious	NS	1.1183838383838385	3	0.6143434343434343	4	0.058787878787878785	4	1.7915151515151517	11
0.1	weakly deleterious	NS	1.1757575757575758	3	0.17272727272727273	5	0.0	2	1.3484848484848486	10
0.1	weakly deleterious	NS	0.0	3	0.44262626262626265	1	0.058787878787878785	1	0.5014141414141414	5
0.1	weakly deleterious	NS	0.678989898989899	3	0.6674747474747476	4	0.25757575757575757	4	1.6040404040404042	11
0.1	weakly deleterious	NS	0.058787878787878785	4	1.1361616161616162	1	0.11393939393939394	5	1.308888888888889	10
0.1	weakly deleterious	NS	0.1315151515151515	7	0.2503030303030303	3	0.22848484848484849	2	0.6103030303030302	12
0.1	weakly deleterious	NS	0.7886868686868689	7	0.825050505050505	3	0.15474747474747474	3	1.768484848484849	13
0.1	weakly deleterious	NS	0.7571717171717172	5	0.3721212121212121	1	0.714949494949495	3	1.8442424242424245	9
0.1	weakly deleterious	NS	0.0	2	0.058787878787878785	1	0.27535353535353535	1	0.33414141414141413	4
0.1	weakly deleterious	NS	0.0	1	0.0	2	0.0	2
0.1	weakly deleterious	NS	0.8264646464646465	3	0.798989898989899	3	0.3981818181818182	3	2.0236363636363635	9
0.1	weakly deleterious	NS	0.0	2	0.4539393939393939	3	0.0	2	0.4539393939393939	7
0.1	weakly deleterious	NS	0.3696969696969697	5	0.3608080808080808	1	0.058787878787878785	2	0.7892929292929294	8
0.1	weakly deleterious	NS	1.2816161616161617	6	0.42424242424242425	1	0.3981818181818182	2	2.104040404040404	9
0.1	weakly deleterious	NS	1.3907070707070708	5	0.25757575757575757	1	0.7997979797979797	1	2.448080808080808	7
0.1	weakly deleterious	NS	0.9644444444444444	3	0.07757575757575758	1	0.0	3	1.042020202020202	7
0.1	weakly deleterious	NS	1.1614141414141415	4	0.8214141414141414	3	0.09595959595959595	1	2.078787878787879	8
0.1	weakly deleterious	NS	0.09595959595959595	2	0.5042424242424243	0	0.0	3	0.6002020202020203	5
0.1	weakly deleterious	NS	0.4533333333333333	3	0.0	3	0.3593939393939394	5	0.8127272727272726	11
0.1	weakly deleterious	NS	0.17272727272727273	2	0.35777777777777775	2	0.13636363636363635	3	0.6668686868686868	7
0.1	weakly deleterious	NS	0.22848484848484849	5	0.0	3	0.4123232323232323	3	0.6408080808080808	11
0.1	weakly deleterious	NS	0.4921212121212121	1	0.415959595959596	4	0.17353535353535354	4	1.0816161616161617	9
0.1	weakly deleterious	NS	0.31636363636363635	6	0.6503030303030304	0	0.15474747474747474	5	1.1214141414141416	11
0.1	weakly deleterious	NS	0.9656565656565658	6	0.9355555555555556	1	0.0	3	1.9012121212121216	10
0.1	weakly deleterious	NS	1.0361616161616163	2	0.0	3	0.24464646464646467	2	1.280808080808081	7
0.1	weakly deleterious	NS	0.9767676767676767	1	0.5753535353535353	1	0.07757575757575758	3	1.6296969696969699	5
0.1	weakly deleterious	NS	0.0	4	0.13636363636363635	3	0.44666666666666666	6	0.583030303030303	13
0.1	weakly deleterious	NS	0.4983838383838384	6	0.47474747474747475	2	0.5202020202020202	1	1.4933333333333334	9
0.1	weakly deleterious	NS	0.9741414141414142	4	0.5630303030303031	2	0.33090909090909093	4	1.8680808080808082	10
0.1	weakly deleterious	NS	0.7032323232323232	5	0.6464646464646465	2	0.43212121212121213	1	1.781818181818182	8
0.1	weakly deleterious	NS	0.2993939393939394	3	0.7454545454545454	5	0.5624242424242425	1	1.6072727272727272	9
0.1	weakly deleterious	NS	0.0	2	0.6296969696969698	0	0.07757575757575758	1	0.7072727272727273	3
0.1	weakly deleterious	NS	0.861010101010101	4	1.02020202020202	2	0.058787878787878785	3	1.94	9
0.1	weakly deleterious	NS	1.0371717171717172	1	0.6206060606060606	0	1.0965656565656565	1	2.7543434343434345	2
0.1	weakly deleterious	NS	0.946060606060606	5	0.5969696969696969	4	0.13636363636363635	3	1.6793939393939394	12
0.1	weakly deleterious	NS	0.16545454545454547	1	0.09595959595959595	1	0.46606060606060606	1	0.7274747474747476	3
0.1	weakly deleterious	NS	0.8709090909090909	3	0.6428282828282827	3	0.11757575757575757	6	1.6313131313131313	12
0.1	weakly deleterious	NS	0.07757575757575758	0	0.0	4	0.0	4	0.07757575757575758
0.1	weakly deleterious	NS	0.3981818181818182	6	0.18181818181818182	4	0.0	3	0.5800000000000001	13
0.1	weakly deleterious	NS	0.21333333333333335	3	0.8600000000000001	1	0.7327272727272728	1	1.8060606060606061	5
0.1	weakly deleterious	NS	0.643030303030303	8	0.678989898989899	3	0.24323232323232324	1	1.5652525252525253	12
0.1	weakly deleterious	NS	0.48	2	0.28505050505050505	1	0.3822222222222222	2	1.1472727272727272	5
0.1	weakly deleterious	NS	1.2125252525252526	2	0.058787878787878785	1	0.0	4	1.2713131313131314	7
0.1	weakly deleterious	NS	0.16545454545454547	4	0.7010101010101011	5	0.0	1	0.8664646464646465	10
0.1	weakly deleterious	NS	0.34383838383838383	2	0.3109090909090909	0	1.005050505050505	3	1.6597979797979798	5
0.1	weakly deleterious	NS	0.415959595959596	3	0.07757575757575758	4	0.6846464646464647	4	1.1781818181818182	11
0.1	weakly deleterious	NS	0.4296969696969697	0	0.11757575757575757	0	0.6082828282828283	2	1.1555555555555557	2
0.1	weakly deleterious	NS	1.163838383838384	3	1.1092929292929292	4	0.16545454545454547	4	2.438585858585859	11
0.1	weakly deleterious	NS	0.5006060606060606	1	0.2098989898989899	3	0.3278787878787879	6	1.0383838383838384	10
0.1	weakly deleterious	NS	0.42424242424242425	5	0.0	4	0.5171717171717172	0	0.9414141414141415	9
0.1	weakly deleterious	NS	0.3202020202020202	1	0.0	3	0.0	5	0.3202020202020202	9
0.1	weakly deleterious	NS	0.11393939393939394	1	0.8006060606060607	3	0.0	0	0.9145454545454544	4
0.1	weakly deleterious	NS	0.5642424242424243	1	0.7884848484848483	4	0.3234343434343434	2	1.6761616161616166	7
0.1	weakly deleterious	NS	0.19777777777777777	5	0.15474747474747474	6	0.7848484848484849	4	1.1373737373737374	15
0.1	weakly deleterious	NS	0.5985858585858586	1	0.0	2	0.16545454545454547	2	0.7640404040404041	5
0.1	weakly deleterious	NS	0.64	7	0.0	4	0.18181818181818182	2	0.8218181818181818	13
0.1	weakly deleterious	NS	1.209090909090909	2	0.9123232323232324	3	0.11757575757575757	2	2.2389898989898986	7
0.1	weakly deleterious	NS	0.4527272727272727	5	0.5032323232323233	3	0.46545454545454545	6	1.4214141414141412	14
0.1	weakly deleterious	NS	0.6783838383838383	1	0.4533333333333333	1	0.058787878787878785	2	1.1905050505050505	4
0.1	weakly deleterious	NS	1.0042424242424244	3	0.15474747474747474	5	1.3573737373737376	5	2.5163636363636366	13
0.1	weakly deleterious	NS	0.16545454545454547	2	0.8408080808080808	7	0.0	1	1.0062626262626262	10
0.1	weakly deleterious	NS	0.4864646464646465	4	0.47595959595959597	2	0.058787878787878785	7	1.0212121212121212	13
0.1	weakly deleterious	NS	0.058787878787878785	5	0.0	5	0.5977777777777777	2	0.6565656565656566	12
0.1	weakly deleterious	NS	0.19030303030303028	1	0.5335353535353535	5	0.058787878787878785	3	0.7826262626262626	9
0.1	weakly deleterious	NS	0.3092929292929293	7	0.0	3	0.0	4	0.3092929292929293	14
0.1	weakly deleterious	NS	0.22626262626262628	6	1.086868686868687	2	0.058787878787878785	4	1.371919191919192	12
0.1	weakly deleterious	NS	0.6446464646464647	3	0.19030303030303028	3	0.0	3	0.834949494949495	9
0.1	weakly deleterious	NS	0.0	5	0.19777777777777777	3	0.07757575757575758	1	0.27535353535353535	9
0.1	weakly deleterious	NS	1.084848484848485	1	0.16545454545454547	2	0.058787878787878785	3	1.3090909090909093	6
0.1	weakly deleterious	NS	0.36848484848484847	2	0.675959595959596	2	0.0	2	1.0444444444444445	6
0.1	weakly deleterious	NS	0.4345454545454545	1	0.5896969696969697	4	0.398989898989899	4	1.4232323232323234	9
0.1	weakly deleterious	NS	0.8181818181818181	3	0.0	1	0.8787878787878788	1	1.6969696969696968	5
0.1	weakly deleterious	NS	0.7995959595959596	0	0.6515151515151516	2	0.09595959595959595	2	1.5470707070707075	4
0.1	weakly deleterious	NS	0.22626262626262628	4	0.09595959595959595	3	0.336969696969697	5	0.6591919191919192	12
0.1	weakly deleterious	NS	0.676969696969697	5	0.058787878787878785	3	0.18181818181818182	1	0.9175757575757577	9
0.1	weakly deleterious	NS	0.0	2	0.36848484848484847	3	0.5123232323232323	1	0.8808080808080808	6
0.1	weakly deleterious	NS	0.35777777777777775	3	0.058787878787878785	2	0.0	2	0.41656565656565653	7
0.1	weakly deleterious	NS	0.17636363636363636	2	0.5006060606060606	2	0.6365656565656566	3	1.3135353535353538	7
0.1	weakly deleterious	NS	0.35535353535353537	4	0.33515151515151514	2	0.5183838383838384	3	1.208888888888889	9
0.1	weakly deleterious	NS	1.0064646464646465	4	0.1486868686868687	2	0.11393939393939394	1	1.2690909090909093	7
0.1	weakly deleterious	NS	0.0	3	0.7171717171717173	3	0.0	5	0.7171717171717173	11
0.1	weakly deleterious	NS	0.2507070707070707	3	0.19030303030303028	6	0.09595959595959595	3	0.5369696969696969	12
0.1	weakly deleterious	NS	0.46545454545454545	2	0.9113131313131313	4	0.11393939393939394	3	1.4907070707070709	9
0.1	weakly deleterious	NS	0.21393939393939393	3	0.3787878787878788	1	0.5565656565656566	1	1.1492929292929293	5
0.1	weakly deleterious	NS	0.25656565656565655	4	0.5347474747474747	1	0.28505050505050505	3	1.0763636363636364	8
0.1	weakly deleterious	NS	0.0	3	0.43212121212121213	2	0.5042424242424243	1	0.9363636363636364	6
0.1	weakly deleterious	NS	0.44666666666666666	5	0.0	0	0.07757575757575758	1	0.5242424242424242	6
0.1	weakly deleterious	NS	0.7139393939393939	2	0.24323232323232324	2	0.4490909090909091	3	1.4062626262626263	7
0.1	weakly deleterious	NS	0.29373737373737374	1	0.42020202020202024	2	0.0	2	0.713939393939394	5
0.1	weakly deleterious	NS	0.9292929292929293	0	0.058787878787878785	4	0.0	0	0.9880808080808081	4
0.1	weakly deleterious	NS	0.2903030303030303	1	0.3939393939393939	4	0.3490909090909091	6	1.0333333333333334	11
0.1	weakly deleterious	NS	0.9773737373737375	2	1.390909090909091	3	0.07757575757575758	1	2.445858585858586	6
0.1	weakly deleterious	S	0.09595959595959595	2	0.0	2	0.5048484848484849	1	0.6008080808080808	5
0.1	weakly deleterious	S	0.11757575757575757	1	0.0	1	0.0	1	0.11757575757575757	3
0.1	weakly deleterious	S	0.1315151515151515	2	0.0	2	0.07757575757575758	0	0.20909090909090908	4
0.1	weakly deleterious	S	0.0	0	0.09595959595959595	1	0.36848484848484847	4	0.46444444444444444	5
0.1	weakly deleterious	S	0.1486868686868687	2	0.2406060606060606	1	0.0	2	0.3892929292929293	5
0.1	weakly deleterious	S	0.0	0	0.4709090909090909	3	0.1315151515151515	1	0.6024242424242424	4
0.1	weakly deleterious	S	0.0	0	0.0	1	0.07757575757575758	0	0.07757575757575758
0.1	weakly deleterious	S	0.0	1	0.0	2	0.49777777777777776	1	0.49777777777777776
0.1	weakly deleterious	S	0.15474747474747474	1	0.0	0	0.0	0	0.15474747474747474	1
0.1	weakly deleterious	S	0.0	2	0.0	1	0.0	2
0.1	weakly deleterious	S	0.058787878787878785	0	0.5296969696969697	3	0.3109090909090909	1	0.8993939393939394	4
0.1	weakly deleterious	S	0.0	0	0.058787878787878785	0	0.66	2	0.7187878787878788	2
0.1	weakly deleterious	S	0.4311111111111111	2	0.0	2	0.0	3	0.4311111111111111	7
0.1	weakly deleterious	S	0.0	0	0.0	0	0.5018181818181818	0	0.5018181818181818
0.1	weakly deleterious	S	0.0	1	0.0	2	0.0	1
0.1	weakly deleterious	S	0.0	1	0.8723232323232324	1	0.1315151515151515	0	1.003838383838384	2
0.1	weakly deleterious	S	0.0	0	0.23232323232323232	0	0.0	2	0.23232323232323232	2
0.1	weakly deleterious	S	0.058787878787878785	3	0.07757575757575758	0	0.21333333333333335	3	0.34969696969696973	6
0.1	weakly deleterious	S	0.07757575757575758	2	0.38202020202020204	0	0.0	3	0.4595959595959596	5
0.1	weakly deleterious	S	0.0	5	0.058787878787878785	2	0.7511111111111111	1	0.8098989898989899	8
0.1	weakly deleterious	S	0.0	1	0.25757575757575757	1	0.0	1	0.25757575757575757
0.1	weakly deleterious	S	0.0	0	0.058787878787878785	2	0.09595959595959595	2	0.15474747474747474	4
0.1	weakly deleterious	S	0.07757575757575758	0	0.0	1	0.0	2	0.07757575757575758
0.1	weakly deleterious	S	0.07757575757575758	0	0.058787878787878785	1	0.0	1	0.13636363636363635	2
0.1	weakly deleterious	S	0.0	0	0.07757575757575758	0	0.0	2	0.07757575757575758
0.1	weakly deleterious	S	0.058787878787878785	2	0.0	3	0.3787878787878788	0	0.43757575757575756	5
0.1	weakly deleterious	S	0.0	2	0.0	1	0.09595959595959595	2	0.09595959595959595
0.1	weakly deleterious	S	0.0	2	0.2315151515151515	2	0.22626262626262628	2	0.4577777777777778	6
0.1	weakly deleterious	S	0.0	1	0.24323232323232324	0	0.0	1	0.24323232323232324
0.1	weakly deleterious	S	0.058787878787878785	0	0.601010101010101	2	0.0	1	0.6597979797979798	3
0.1	weakly deleterious	S	0.1315151515151515	2	0.0	2	0.25757575757575757	1	0.38909090909090904	5
0.1	weakly deleterious	S	0.0	4	0.24464646464646467	2	0.0	1	0.24464646464646467	7
0.1	weakly deleterious	S	0.44666666666666666	1	0.5753535353535353	2	0.19777777777777777	3	1.2197979797979797	6
0.1	weakly deleterious	S	0.0	1	0.49414141414141416	0	0.0	3	0.49414141414141416	4
0.1	weakly deleterious	S	0.0	4	0.0	3	0.1315151515151515	2	0.1315151515151515
0.1	weakly deleterious	S	0.0	3	0.0	0	0.5	1	0.5
0.1	weakly deleterious	S	0.0	2	0.25757575757575757	1	0.11393939393939394	0	0.3715151515151515	3
0.1	weakly deleterious	S	0.0	3	0.058787878787878785	1	0.3713131313131313	3	0.4301010101010101	7
0.1	weakly deleterious	S	0.0	2	0.0	0	0.0	2
0.1	weakly deleterious	S	0.0	1	0.058787878787878785	1	0.29818181818181816	3	0.35696969696969694	5
0.1	weakly deleterious	S	0.1315151515151515	2	0.0	3	0.5050505050505051	1	0.6365656565656566	6
0.1	weakly deleterious	S	0.0	0	0.0	0	0.11757575757575757	1	0.11757575757575757	1
0.1	weakly deleterious	S	0.0	2	0.6694949494949495	1	0.582020202020202	3	1.2515151515151515	6
0.1	weakly deleterious	S	0.0	3	0.09595959595959595	2	0.31414141414141417	0	0.41010101010101013	5
0.1	weakly deleterious	S	0.09595959595959595	3	0.0	0	0.058787878787878785	2	0.15474747474747474	5
0.1	weakly deleterious	S	0.17353535353535354	3	0.0	0	0.1486868686868687	1	0.32222222222222224	4
0.1	weakly deleterious	S	0.0	1	0.0	1	0.4395959595959596	1	0.4395959595959596
0.1	weakly deleterious	S	0.20747474747474748	2	0.0	0	0.19777777777777777	0	0.40525252525252525	2
0.1	weakly deleterious	S	0.0	0	0.7115151515151515	0	0.9614141414141415	2	1.6729292929292932	2
0.1	weakly deleterious	S	0.13636363636363635	2	0.25757575757575757	1	0.0	4	0.3939393939393939	7
0.1	weakly deleterious	S	0.0	0	0.07757575757575758	2	0.0	1	0.07757575757575758
0.1	weakly deleterious	S	0.0	1	0.0	1	0.1486868686868687	4	0.1486868686868687
0.1	weakly deleterious	S	0.0	0	0.22848484848484849	1	0.24323232323232324	1	0.47171717171717176	2
0.1	weakly deleterious	S	0.0	1	0.0	0	0.0	1
0.1	weakly deleterious	S	0.0	1	0.35777777777777775	3	0.5296969696969697	1	0.8874747474747475	5
0.1	weakly deleterious	S	0.3648484848484848	1	0.15474747474747474	0	0.058787878787878785	1	0.5783838383838384	2
0.1	weakly deleterious	S	0.0	3	0.3464646464646465	1	0.0	1	0.3464646464646465	5
0.1	weakly deleterious	S	0.15474747474747474	1	0.0	3	0.9315151515151515	3	1.0862626262626263	7
0.1	weakly deleterious	S	0.0	0	0.0	1	0.0	0
0.1	weakly deleterious	S	0.24303030303030304	2	0.09595959595959595	0	0.397979797979798	2	0.7369696969696969	4
0.1	weakly deleterious	S	0.0	1	0.4921212121212121	3	0.0	1	0.4921212121212121
0.1	weakly deleterious	S	0.1315151515151515	2	0.0	2	0.0	1	0.1315151515151515
0.1	weakly deleterious	S	0.3109090909090909	1	0.25757575757575757	3	0.33515151515151514	4	0.9036363636363636	8
0.1	weakly deleterious	S	0.0	4	0.0	0	0.3886868686868687	1	0.3886868686868687
0.1	weakly deleterious	S	0.0	0	0.0	1	0.5753535353535353	3	0.5753535353535353	4
0.1	weakly deleterious	S	0.0	3	0.0	1	0.0	3
0.1	weakly deleterious	S	0.0	1	0.0	1	0.555959595959596	0	0.555959595959596	2
0.1	weakly deleterious	S	0.31535353535353533	2	0.0	0	0.3244444444444444	0	0.6397979797979797	2
0.1	weakly deleterious	S	0.058787878787878785	0	0.058787878787878785	1	0.09595959595959595	2	0.21353535353535352	3
0.1	weakly deleterious	S	0.16545454545454547	2	0.32323232323232326	1	0.0	1	0.4886868686868687	4
0.1	weakly deleterious	S	0.0	2	0.058787878787878785	1	0.6250505050505051	4	0.6838383838383839	7
0.1	weakly deleterious	S	0.16545454545454547	2	0.4951515151515152	2	0.07757575757575758	3	0.7381818181818183	7
0.1	weakly deleterious	S	0.058787878787878785	3	0.0	1	0.0	2	0.058787878787878785
0.1	weakly deleterious	S	0.07757575757575758	1	0.5032323232323233	3	0.43212121212121213	2	1.012929292929293	6
0.1	weakly deleterious	S	0.0	2	0.058787878787878785	1	0.3981818181818182	2	0.45696969696969697	5
0.1	weakly deleterious	S	0.16545454545454547	1	0.0	0	0.0	1	0.16545454545454547
0.1	weakly deleterious	S	0.0	1	0.0	2	0.058787878787878785	4	0.058787878787878785
0.1	weakly deleterious	S	0.3109090909090909	1	0.3303030303030303	3	0.1486868686868687	2	0.7898989898989899	6
0.1	weakly deleterious	S	0.0	1	0.4953535353535354	0	0.6256565656565657	2	1.121010101010101	3
0.1	weakly deleterious	S	0.0	0	0.24323232323232324	1	0.5048484848484849	0	0.7480808080808081	1
0.1	weakly deleterious	S	0.4296969696969697	2	0.7054545454545454	2	0.058787878787878785	1	1.193939393939394	5
0.1	weakly deleterious	S	0.0	2	0.07757575757575758	3	0.36848484848484847	2	0.44606060606060605	7
0.1	weakly deleterious	S	0.13636363636363635	1	0.27151515151515154	0	0.0	2	0.4078787878787879	3
0.1	weakly deleterious	S	0.058787878787878785	3	0.15474747474747474	4	0.0	0	0.21353535353535352	7
0.1	weakly deleterious	S	0.07757575757575758	0	0.0	2	0.058787878787878785	2	0.13636363636363635	4
0.1	weakly deleterious	S	0.0	0	0.0	2	0.0	0
0.1	weakly deleterious	S	0.0	3	0.1486868686868687	0	0.1919191919191919	1	0.34060606060606063	4
0.1	weakly deleterious	S	0.0	0	0.0	1	0.0	1
0.1	weakly deleterious	S	0.0	0	0.24909090909090906	3	0.1486868686868687	1	0.3977777777777778	4
0.1	weakly deleterious	S	0.0	2	0.5050505050505051	3	0.4951515151515152	2	1.0002020202020203	7
0.1	weakly deleterious	S	0.058787878787878785	1	0.0	2	0.11393939393939394	0	0.17272727272727273	3
0.1	weakly deleterious	S	0.0	0	0.13636363636363635	1	0.0	1	0.13636363636363635	2
0.1	weakly deleterious	S	0.0	1	0.0	0	0.36	2	0.36	3
0.1	weakly deleterious	S	0.0	3	0.1486868686868687	2	0.0	0	0.1486868686868687
0.1	weakly deleterious	S	0.1315151515151515	4	0.0	6	0.0	3	0.1315151515151515
0.1	weakly deleterious	S	0.0	0	0.6783838383838383	1	0.058787878787878785	1	0.7371717171717171	2
0.1	weakly deleterious	S	0.0	2	0.0	1	0.2957575757575758	0	0.2957575757575758	3
0.1	weakly deleterious	S	0.0	2	0.0	2	0.20747474747474748	2	0.20747474747474748	6
0.1	weakly deleterious	S	0.0	0	0.0	0	0.058787878787878785	2	0.058787878787878785
0.1	weakly deleterious	S	0.0	0	0.0	0	0.906868686868687	1	0.906868686868687	1
0.1	weakly deleterious	S	0.5719191919191919	0	0.11393939393939394	1	0.19151515151515153	0	0.8773737373737374	1
0.1	weakly deleterious	S	0.0	3	0.18181818181818182	2	0.3466666666666667	3	0.5284848484848486	8
0.1	weakly deleterious	S	0.09595959595959595	1	0.0	1	0.0	1	0.09595959595959595
0.1	weakly deleterious	S	0.0	2	0.0	1	0.0	1
0.1	weakly deleterious	S	0.0	3	0.16545454545454547	3	0.058787878787878785	1	0.22424242424242424	7
0.1	weakly deleterious	S	0.0	2	0.5808080808080808	1	0.6828282828282828	0	1.2636363636363637	3
0.1	weakly deleterious	S	0.058787878787878785	3	0.21353535353535352	1	0.24323232323232324	1	0.5155555555555555	5
0.1	weakly deleterious	S	0.45696969696969697	2	0.07757575757575758	1	0.4709090909090909	2	1.0054545454545454	5
0.1	weakly deleterious	S	0.0	0	0.0	0	0.0	3
0.1	weakly deleterious	S	0.0	0	0.13636363636363635	0	0.16545454545454547	3	0.3018181818181818	3
0.1	weakly deleterious	S	0.0	4	0.07757575757575758	5	0.09595959595959595	2	0.17353535353535354	11
0.1	weakly deleterious	S	0.09595959595959595	0	0.0	3	0.7391919191919192	3	0.8351515151515152	6
0.1	weakly deleterious	S	0.058787878787878785	1	0.0	2	0.0	3	0.058787878787878785
0.1	weakly deleterious	S	0.3466666666666667	3	0.0	1	0.8993939393939394	1	1.246060606060606	5
0.1	weakly deleterious	S	0.0	1	0.3981818181818182	0	0.415959595959596	3	0.8141414141414142	4
0.1	weakly deleterious	S	0.07757575757575758	1	0.058787878787878785	0	0.0	2	0.13636363636363635	3
0.1	weakly deleterious	S	0.0	0	0.11393939393939394	3	0.0	0	0.11393939393939394
0.1	weakly deleterious	S	0.11757575757575757	4	0.0	0	0.5824242424242425	1	0.7	5
0.1	weakly deleterious	S	0.28505050505050505	0	0.0	0	0.9004040404040405	2	1.1854545454545455	2
0.1	weakly deleterious	S	0.0	1	0.0	5	0.5824242424242425	1	0.5824242424242425	7
0.1	weakly deleterious	S	0.0	1	0.0	3	0.0	3
0.1	weakly deleterious	S	0.0	3	0.19777777777777777	1	0.058787878787878785	0	0.25656565656565655	4
0.1	weakly deleterious	S	0.13636363636363635	0	0.7090909090909091	2	0.0	2	0.8454545454545455	4
0.1	weakly deleterious	S	0.13636363636363635	0	0.0	0	0.22848484848484849	0	0.36484848484848487	0
0.1	weakly deleterious	S	0.0	1	0.0	3	0.5284848484848486	0	0.5284848484848486	4
0.1	weakly deleterious	S	0.058787878787878785	2	0.3109090909090909	0	0.13636363636363635	0	0.5060606060606061	2
0.1	weakly deleterious	S	0.4529292929292929	1	0.0	2	0.4921212121212121	2	0.945050505050505	5
0.1	weakly deleterious	S	0.07757575757575758	0	0.2593939393939394	2	0.5018181818181818	2	0.8387878787878789	4
0.1	weakly deleterious	S	0.13636363636363635	3	0.31636363636363635	1	0.2872727272727273	3	0.74	7
0.1	weakly deleterious	S	0.0	4	0.1315151515151515	2	0.11393939393939394	1	0.24545454545454543	7
0.1	weakly deleterious	S	0.0	1	0.07757575757575758	3	0.46060606060606063	1	0.5381818181818182	5
0.1	weakly deleterious	S	0.09595959595959595	1	0.3696969696969697	3	0.44666666666666666	0	0.9123232323232323	4
0.1	weakly deleterious	S	0.35777777777777775	1	0.24323232323232324	0	0.0	2	0.601010101010101	3
0.1	weakly deleterious	S	0.0	0	0.11393939393939394	1	0.7042424242424243	1	0.8181818181818181	2
0.1	weakly deleterious	S	0.0	4	0.43212121212121213	2	0.1315151515151515	0	0.5636363636363636	6
0.1	weakly deleterious	S	0.0	0	0.9434343434343434	1	0.1315151515151515	4	1.0749494949494949	5
0.1	weakly deleterious	S	0.09595959595959595	1	0.09595959595959595	3	0.0	2	0.1919191919191919	6
0.1	weakly deleterious	S	0.058787878787878785	1	0.058787878787878785	2	0.29818181818181816	1	0.4157575757575757	4
0.1	weakly deleterious	S	0.0	2	0.0	3	0.16545454545454547	1	0.16545454545454547
0.1	weakly deleterious	S	0.0	1	0.11393939393939394	0	0.058787878787878785	1	0.17272727272727273	2
0.1	weakly deleterious	S	0.0	2	0.058787878787878785	0	0.24323232323232324	0	0.302020202020202	2
0.1	weakly deleterious	S	0.0	0	0.0	2	0.24545454545454543	1	0.24545454545454543	3
0.1	weakly deleterious	S	0.27151515151515154	0	0.11393939393939394	1	0.058787878787878785	1	0.44424242424242427	2
0.1	weakly deleterious	S	0.058787878787878785	3	0.0	1	0.0	0	0.058787878787878785
0.1	weakly deleterious	S	0.1315151515151515	4	0.0	0	0.35777777777777775	1	0.4892929292929292	5
0.1	weakly deleterious	S	0.0	2	0.5896969696969697	0	0.0	1	0.5896969696969697	3
0.1	weakly deleterious	S	0.09595959595959595	1	0.058787878787878785	0	0.43757575757575756	0	0.5923232323232324	1
0.1	weakly deleterious	S	0.0	2	0.0	3	0.058787878787878785	2	0.058787878787878785
0.1	weakly deleterious	S	0.1315151515151515	0	0.0	1	0.058787878787878785	2	0.19030303030303028	3
0.1	weakly deleterious	S	0.11393939393939394	0	0.0	2	0.20747474747474748	0	0.32141414141414143	2
0.1	weakly deleterious	S	0.1315151515151515	4	0.0	2	0.374949494949495	2	0.5064646464646465	8
0.1	weakly deleterious	S	0.11393939393939394	1	0.33515151515151514	1	0.6898989898989899	3	1.138989898989899	5
0.1	weakly deleterious	S	0.27212121212121215	2	0.5426262626262626	3	0.2593939393939394	0	1.074141414141414	5
0.1	weakly deleterious	S	0.0	2	0.2777777777777778	0	0.35777777777777775	0	0.6355555555555555	2
0.1	weakly deleterious	S	0.0	2	0.058787878787878785	0	0.42424242424242425	0	0.48303030303030303	2
0.1	weakly deleterious	S	0.0	1	0.4892929292929293	3	0.25757575757575757	0	0.7468686868686869	4
0.1	weakly deleterious	S	0.0	3	0.6078787878787879	2	0.058787878787878785	2	0.6666666666666667	7
0.1	weakly deleterious	S	0.07757575757575758	3	0.11757575757575757	1	0.0	1	0.19515151515151513	5
0.1	weakly deleterious	S	0.0	3	0.1486868686868687	2	0.48868686868686867	1	0.6373737373737374	6
0.1	weakly deleterious	S	0.263030303030303	3	0.0	1	0.058787878787878785	2	0.3218181818181818	6
0.1	weakly deleterious	S	0.11757575757575757	0	0.11757575757575757	3	0.0	3	0.23515151515151514	6
0.1	weakly deleterious	S	0.0	1	0.5121212121212121	0	0.5587878787878788	1	1.070909090909091	2
0.1	weakly deleterious	S	0.0	4	0.26262626262626265	2	0.0	0	0.26262626262626265	6
0.1	weakly deleterious	S	0.0	2	0.0	0	0.4692929292929293	3	0.4692929292929293	5
0.1	weakly deleterious	S	0.0	4	0.058787878787878785	1	0.5242424242424243	2	0.5830303030303031	7
0.1	weakly deleterious	S	0.0	0	0.09595959595959595	2	0.6090909090909091	3	0.7050505050505051	5
0.1	weakly deleterious	S	0.0	2	0.32727272727272727	2	0.3696969696969697	1	0.696969696969697	5
0.1	weakly deleterious	S	0.058787878787878785	1	0.09595959595959595	1	0.0	0	0.15474747474747474	2
0.1	weakly deleterious	S	0.0	2	0.7828282828282829	2	0.29818181818181816	3	1.081010101010101	7
0.1	weakly deleterious	S	0.0	2	0.17636363636363636	1	0.07757575757575758	4	0.2539393939393939	7
0.1	weakly deleterious	S	0.0	3	0.058787878787878785	2	0.1486868686868687	2	0.20747474747474748	7
0.1	weakly deleterious	S	0.0	0	0.0	1	0.708080808080808	1	0.708080808080808	2
0.1	weakly deleterious	S	0.0	2	0.5018181818181818	1	0.0	1	0.5018181818181818
0.1	weakly deleterious	S	0.22626262626262628	0	0.0	0	0.0	0	0.22626262626262628	0
0.1	weakly deleterious	S	0.33515151515151514	2	0.302020202020202	3	0.20909090909090908	0	0.8462626262626264	5
0.1	weakly deleterious	S	0.20909090909090908	2	0.3787878787878788	1	0.0	4	0.5878787878787879	7
0.1	weakly deleterious	S	0.09595959595959595	1	0.0	1	0.2098989898989899	0	0.30585858585858583	2
0.1	weakly deleterious	S	0.0	4	0.0	2	0.0	4
0.1	weakly deleterious	S	0.0	1	0.13636363636363635	1	0.0	1	0.13636363636363635	3
0.1	weakly deleterious	S	0.058787878787878785	1	0.0	1	0.0	1	0.058787878787878785
0.1	weakly deleterious	S	0.11393939393939394	1	0.0	1	0.058787878787878785	3	0.17272727272727273	5
0.1	weakly deleterious	S	0.0	0	0.0	1	0.0	0
0.1	weakly deleterious	S	0.0	2	0.1315151515151515	2	0.0	1	0.1315151515151515
0.1	weakly deleterious	S	0.11393939393939394	1	0.058787878787878785	3	0.21333333333333335	3	0.3860606060606061	7
0.1	weakly deleterious	S	0.09595959595959595	0	0.09595959595959595	1	0.09595959595959595	0	0.28787878787878785	1
0.1	weakly deleterious	S	0.0	4	0.058787878787878785	1	0.0	2	0.058787878787878785
0.1	weakly deleterious	S	0.0	1	0.0	1	0.47595959595959597	1	0.47595959595959597
0.1	weakly deleterious	S	0.0	0	0.0	1	0.09595959595959595	0	0.09595959595959595
0.1	weakly deleterious	S	0.19777777777777777	2	0.0	1	0.35777777777777775	2	0.5555555555555556	5
0.1	weakly deleterious	S	0.058787878787878785	0	0.0	1	0.5951515151515151	3	0.6539393939393939	4
0.1	weakly deleterious	S	0.0	1	0.058787878787878785	0	0.18181818181818182	0	0.2406060606060606	1
0.1	weakly deleterious	S	0.07757575757575758	1	0.07757575757575758	5	0.11393939393939394	1	0.2690909090909091	7
0.1	weakly deleterious	S	0.058787878787878785	2	0.09595959595959595	0	1.02020202020202	1	1.174949494949495	3
0.1	weakly deleterious	S	0.0	1	0.0	1	0.0	0
0.1	weakly deleterious	S	0.0	3	0.0	4	0.0	2
0.1	weakly deleterious	S	0.0	1	0.058787878787878785	2	0.0	3	0.058787878787878785
0.1	weakly deleterious	S	0.07757575757575758	0	0.058787878787878785	0	0.058787878787878785	1	0.19515151515151513	1
0.1	weakly deleterious	S	0.0	1	0.0	2	0.0	4
0.1	weakly deleterious	S	0.0	4	0.11393939393939394	2	0.0	1	0.11393939393939394
[truncated: 401 more rows]
