# Supplementary material for: Population genetic considerations regarding the interpretation of within-patient SARS-CoV-2 polymorphism data
Source: Nat Commun. 2024 Apr 16;15:3240. doi: 10.1038/s41467-024-46261-4 (PMC11021480; doi:10.1038/s41467-024-46261-4)
Supplement: Supplementary file 3 — Source Data [file 41467_2024_46261_MOESM3_ESM.zip › fig source data files/SourceData_Figure2.txt]

selective_sweep	f0	f1	f2	f3	csq	thetapi_1	masked_sites_1	thetapi_2	masked_sites_2	thetapi_3	masked_sites_3	thetapi_genome_wide	masked_sites_genome_wide
partial	0.1	0.7	0.1	0.1	NS	0.058787878787878785	77	0.0	53	0.7341414141414142	91	0.792929292929293	221
partial	0.1	0.7	0.1	0.1	NS	0.09595959595959595	60	1.4212121212121214	57	0.058787878787878785	101	1.5759595959595958	218
partial	0.1	0.7	0.1	0.1	NS	0.24909090909090906	58	0.7193939393939395	55	0.6442424242424243	81	1.612727272727273	194
partial	0.1	0.7	0.1	0.1	NS	0.11757575757575757	64	0.5335353535353535	59	0.058787878787878785	80	0.70989898989899	203
partial	0.1	0.7	0.1	0.1	NS	0.11757575757575757	56	0.2315151515151515	60	0.2777777777777778	62	0.6268686868686868	178
partial	0.1	0.7	0.1	0.1	NS	0.11757575757575757	87	0.15474747474747474	47	0.3127272727272727	106	0.585050505050505	240
partial	0.1	0.7	0.1	0.1	NS	0.11757575757575757	67	0.34383838383838383	65	0.13636363636363635	69	0.5977777777777777	201
partial	0.1	0.7	0.1	0.1	NS	0.13636363636363635	64	0.9977777777777778	56	0.2911111111111111	89	1.4252525252525254	209
partial	0.1	0.7	0.1	0.1	NS	0.058787878787878785	51	0.17272727272727273	42	0.1315151515151515	91	0.36303030303030304	184
partial	0.1	0.7	0.1	0.1	NS	0.11757575757575757	60	0.25656565656565655	54	0.2507070707070707	90	0.6248484848484848	204
partial	0.1	0.7	0.1	0.1	NS	0.22424242424242424	70	0.07757575757575758	40	0.058787878787878785	90	0.3606060606060606	200
partial	0.1	0.7	0.1	0.1	NS	0.20747474747474748	70	0.4668686868686869	55	0.17636363636363636	76	0.8507070707070709	201
partial	0.1	0.7	0.1	0.1	NS	0.701010101010101	68	1.3452525252525254	46	0.3278787878787879	83	2.374141414141414	197
partial	0.1	0.7	0.1	0.1	NS	0.4581818181818182	66	0.7872727272727272	68	0.15474747474747474	103	1.4002020202020202	237
partial	0.1	0.7	0.1	0.1	NS	0.32505050505050503	73	0.8983838383838385	57	0.40585858585858586	92	1.6292929292929297	222
partial	0.1	0.7	0.1	0.1	NS	0.4496969696969697	70	0.26626262626262626	59	0.11757575757575757	90	0.8335353535353538	219
partial	0.1	0.7	0.1	0.1	NS	0.11757575757575757	56	0.058787878787878785	72	0.628080808080808	91	0.8044444444444445	219
partial	0.1	0.7	0.1	0.1	NS	0.37151515151515146	62	1.7733333333333334	42	0.17636363636363636	82	2.3212121212121204	186
partial	0.1	0.7	0.1	0.1	NS	0.058787878787878785	64	0.3424242424242424	50	0.058787878787878785	87	0.46	201
partial	0.1	0.7	0.1	0.1	NS	0.19515151515151513	66	0.11757575757575757	45	0.23515151515151514	84	0.5478787878787879	195
partial	0.1	0.7	0.1	0.1	NS	0.4026262626262626	78	1.546868686868687	65	0.058787878787878785	97	2.0082828282828284	240
partial	0.1	0.7	0.1	0.1	NS	0.23515151515151514	54	0.6882828282828284	67	0.3094949494949495	96	1.2329292929292934	217
partial	0.1	0.7	0.1	0.1	NS	0.6044444444444446	50	0.8771717171717173	51	0.43575757575757573	102	1.9173737373737378	203
partial	0.1	0.7	0.1	0.1	NS	0.3303030303030303	57	0.3303030303030303	55	0.6575757575757577	103	1.3181818181818186	215
partial	0.1	0.7	0.1	0.1	NS	0.09595959595959595	76	1.2925252525252524	62	0.476969696969697	84	1.8654545454545457	222
partial	0.1	0.7	0.1	0.1	NS	0.29393939393939394	69	0.19151515151515153	55	0.4068686868686868	83	0.8923232323232323	207
partial	0.1	0.7	0.1	0.1	NS	0.7965656565656566	76	0.0	58	0.5165656565656566	58	1.3131313131313134	192
partial	0.1	0.7	0.1	0.1	NS	0.058787878787878785	42	0.3939393939393939	42	0.6153535353535353	76	1.068080808080808	160
partial	0.1	0.7	0.1	0.1	NS	0.24545454545454543	68	0.0	67	0.578989898989899	99	0.8244444444444444	234
partial	0.1	0.7	0.1	0.1	NS	0.21353535353535352	62	1.3123232323232323	53	0.9886868686868686	106	2.5145454545454546	221
partial	0.1	0.7	0.1	0.1	NS	0.1486868686868687	51	0.22848484848484849	49	0.17636363636363636	81	0.5535353535353535	181
partial	0.1	0.7	0.1	0.1	NS	0.6121212121212121	68	0.5032323232323233	50	0.43575757575757573	98	1.5511111111111113	216
partial	0.1	0.7	0.1	0.1	NS	0.3266666666666666	71	1.0557575757575757	51	0.30585858585858583	84	1.6882828282828286	206
partial	0.1	0.7	0.1	0.1	NS	0.805050505050505	60	0.9892929292929293	49	0.13636363636363635	74	1.930707070707071	183
partial	0.1	0.7	0.1	0.1	NS	0.0	64	0.503030303030303	45	0.2957575757575758	77	0.7987878787878787	186
partial	0.1	0.7	0.1	0.1	NS	0.17636363636363636	69	0.21353535353535352	54	0.29393939393939394	90	0.6838383838383839	213
partial	0.1	0.7	0.1	0.1	NS	0.13636363636363635	56	0.40505050505050505	66	0.2690909090909091	93	0.8105050505050504	215
partial	0.1	0.7	0.1	0.1	NS	0.30787878787878786	63	0.595959595959596	62	0.0	93	0.9038383838383839	218
partial	0.1	0.7	0.1	0.1	NS	0.13636363636363635	66	0.8147474747474748	74	0.24545454545454543	90	1.1965656565656568	230
partial	0.1	0.7	0.1	0.1	NS	0.18181818181818182	65	0.7325252525252526	43	0.16545454545454547	80	1.07979797979798	188
partial	0.1	0.7	0.1	0.1	NS	0.09595959595959595	71	1.9434343434343435	56	0.3181818181818182	75	2.3575757575757574	202
partial	0.1	0.7	0.1	0.1	NS	0.058787878787878785	60	0.6468686868686868	47	0.7248484848484849	87	1.4305050505050505	194
partial	0.1	0.7	0.1	0.1	NS	0.6767676767676768	69	0.0	54	0.07757575757575758	75	0.7543434343434343	198
partial	0.1	0.7	0.1	0.1	NS	0.34505050505050505	81	0.6096969696969697	47	0.5418181818181818	78	1.4965656565656569	206
partial	0.1	0.7	0.1	0.1	NS	0.2862626262626262	68	0.058787878787878785	52	0.32666666666666666	72	0.6717171717171717	192
partial	0.1	0.7	0.1	0.1	NS	0.13636363636363635	65	0.16545454545454547	58	0.09595959595959595	78	0.3977777777777778	201
partial	0.1	0.7	0.1	0.1	NS	0.302020202020202	55	0.058787878787878785	57	0.17353535353535354	88	0.5343434343434343	200
partial	0.1	0.7	0.1	0.1	NS	0.11757575757575757	63	0.34484848484848485	71	0.19030303030303028	86	0.6527272727272727	220
partial	0.1	0.7	0.1	0.1	NS	0.41494949494949496	71	0.62989898989899	62	0.11393939393939394	95	1.158787878787879	228
partial	0.1	0.7	0.1	0.1	NS	0.32222222222222224	81	0.3696969696969697	69	0.19515151515151513	77	0.8870707070707073	227
partial	0.1	0.7	0.1	0.1	NS	0.0	70	0.41656565656565653	66	0.058787878787878785	81	0.4753535353535353	217
partial	0.1	0.7	0.1	0.1	NS	0.17636363636363636	66	0.24545454545454543	44	0.21393939393939393	86	0.6357575757575757	196
partial	0.1	0.7	0.1	0.1	NS	0.2678787878787879	59	0.35818181818181816	48	0.058787878787878785	70	0.6848484848484849	177
partial	0.1	0.7	0.1	0.1	NS	0.3218181818181818	60	1.6785858585858586	48	0.37151515151515146	92	2.3719191919191913	200
partial	0.1	0.7	0.1	0.1	NS	0.7064646464646465	67	0.21393939393939393	52	0.17353535353535354	88	1.0939393939393942	207
partial	0.1	0.7	0.1	0.1	NS	0.11757575757575757	71	0.2911111111111111	40	0.40060606060606063	85	0.8092929292929294	196
partial	0.1	0.7	0.1	0.1	NS	0.21353535353535352	64	0.3090909090909091	73	0.2507070707070707	81	0.7733333333333332	218
partial	0.1	0.7	0.1	0.1	NS	0.31636363636363635	58	0.5973737373737373	74	0.15515151515151515	82	1.0688888888888888	214
partial	0.1	0.7	0.1	0.1	NS	0.11757575757575757	67	0.7686868686868688	59	0.3018181818181818	106	1.1880808080808083	232
partial	0.1	0.7	0.1	0.1	NS	0.17636363636363636	64	0.2723232323232323	38	0.9781818181818183	82	1.426868686868687	184
partial	0.1	0.7	0.1	0.1	NS	0.2315151515151515	62	0.4412121212121212	61	0.5822222222222222	90	1.2549494949494953	213
partial	0.1	0.7	0.1	0.1	NS	0.39171717171717174	69	0.6614141414141415	70	0.2511111111111111	72	1.3042424242424244	211
partial	0.1	0.7	0.1	0.1	NS	0.345050505050505	58	0.7890909090909091	49	0.5183838383838383	86	1.6525252525252527	193
partial	0.1	0.7	0.1	0.1	NS	0.3977777777777778	55	0.09595959595959595	67	0.38707070707070707	92	0.8808080808080808	214
partial	0.1	0.7	0.1	0.1	NS	0.13636363636363635	75	0.5529292929292928	56	0.6165656565656565	103	1.305858585858586	234
partial	0.1	0.7	0.1	0.1	NS	0.42686868686868684	62	0.28505050505050505	57	0.5008080808080808	98	1.2127272727272729	217
partial	0.1	0.7	0.1	0.1	NS	0.2539393939393939	55	1.085050505050505	40	0.8084848484848486	82	2.1474747474747473	177
partial	0.1	0.7	0.1	0.1	NS	0.2911111111111111	59	0.965858585858586	41	0.2911111111111111	92	1.5480808080808084	192
partial	0.1	0.7	0.1	0.1	NS	0.2915151515151515	53	0.40545454545454546	70	0.6157575757575757	76	1.312727272727273	199
partial	0.1	0.7	0.1	0.1	NS	0.2593939393939394	72	1.6981818181818182	74	0.13636363636363635	83	2.0939393939393938	229
partial	0.1	0.7	0.1	0.1	NS	0.058787878787878785	60	0.6024242424242425	65	0.11757575757575757	81	0.778787878787879	206
partial	0.1	0.7	0.1	0.1	NS	0.23232323232323232	45	0.13636363636363635	50	0.21393939393939393	100	0.5826262626262626	195
partial	0.1	0.7	0.1	0.1	NS	0.416969696969697	78	1.1145454545454545	48	0.34626262626262627	107	1.877777777777778	233
partial	0.1	0.7	0.1	0.1	NS	0.058787878787878785	65	0.660808080808081	58	0.40909090909090906	99	1.128686868686869	222
partial	0.1	0.7	0.1	0.1	NS	0.7795959595959596	53	0.8866666666666667	35	0.42727272727272725	86	2.093535353535354	174
partial	0.1	0.7	0.1	0.1	NS	0.0	49	0.11757575757575757	67	0.4157575757575757	98	0.5333333333333333	214
partial	0.1	0.7	0.1	0.1	NS	0.11757575757575757	68	0.13636363636363635	72	0.11757575757575757	77	0.37151515151515146	217
partial	0.1	0.7	0.1	0.1	NS	0.17636363636363636	51	0.30787878787878786	62	0.38707070707070707	77	0.8713131313131313	190
partial	0.1	0.7	0.1	0.1	NS	0.058787878787878785	62	0.36	59	0.19151515151515153	86	0.6103030303030303	207
partial	0.1	0.7	0.1	0.1	NS	0.0	45	0.9442424242424243	41	0.4856565656565657	90	1.4298989898989902	176
partial	0.1	0.7	0.1	0.1	NS	0.13636363636363635	77	0.7581818181818182	62	0.17272727272727273	88	1.0672727272727274	227
partial	0.1	0.7	0.1	0.1	NS	0.30787878787878786	64	1.0092929292929294	68	0.19515151515151513	81	1.5123232323232325	213
partial	0.1	0.7	0.1	0.1	NS	1.046262626262626	55	0.5606060606060607	48	0.31535353535353533	87	1.9222222222222223	190
partial	0.1	0.7	0.1	0.1	NS	0.19030303030303028	49	1.4933333333333334	44	0.6004040404040404	76	2.2840404040404043	169
partial	0.1	0.7	0.1	0.1	NS	0.47818181818181815	56	0.15474747474747474	67	0.40909090909090906	71	1.0420202020202023	194
partial	0.1	0.7	0.1	0.1	NS	0.19515151515151513	52	0.058787878787878785	50	0.0	80	0.2539393939393939	182
partial	0.1	0.7	0.1	0.1	NS	0.24323232323232324	74	0.058787878787878785	67	0.39030303030303026	84	0.6923232323232325	225
partial	0.1	0.7	0.1	0.1	NS	0.4753535353535353	65	0.5032323232323233	56	0.40484848484848485	85	1.3834343434343435	206
partial	0.1	0.7	0.1	0.1	NS	0.30787878787878786	67	0.09595959595959595	69	0.11757575757575757	96	0.5214141414141414	232
partial	0.1	0.7	0.1	0.1	NS	0.32727272727272727	51	0.9129292929292929	48	1.157979797979798	92	2.3981818181818175	191
partial	0.1	0.7	0.1	0.1	NS	0.11757575757575757	65	0.25757575757575757	62	0.21393939393939393	97	0.5890909090909091	224
partial	0.1	0.7	0.1	0.1	NS	0.0	59	0.0	65	0.4254545454545454	99	0.4254545454545454	223
partial	0.1	0.7	0.1	0.1	NS	0.40545454545454546	80	0.20747474747474748	41	0.5638383838383838	81	1.1767676767676771	202
partial	0.1	0.7	0.1	0.1	NS	0.21393939393939393	59	0.8222222222222222	59	0.19151515151515153	96	1.227676767676768	214
partial	0.1	0.7	0.1	0.1	NS	0.2957575757575758	63	0.4709090909090909	59	0.5987878787878789	88	1.3654545454545457	210
partial	0.1	0.7	0.1	0.1	NS	0.43212121212121213	69	0.4713131313131313	77	0.7365656565656566	108	1.6400000000000003	254
partial	0.1	0.7	0.1	0.1	NS	0.2915151515151515	65	0.6709090909090908	52	0.5414141414141413	71	1.503838383838384	188
partial	0.1	0.7	0.1	0.1	NS	0.622020202020202	56	0.4317171717171717	46	0.6034343434343434	90	1.6571717171717177	192
partial	0.1	0.7	0.1	0.1	NS	0.11757575757575757	65	1.0080808080808081	42	0.2973737373737374	91	1.4230303030303033	198
partial	0.1	0.7	0.1	0.1	NS	0.2507070707070707	49	0.9553535353535354	53	0.2723232323232323	107	1.4783838383838388	209
partial	0.1	0.7	0.1	0.1	NS	0.4527272727272727	44	0.5735353535353536	53	0.19151515151515153	79	1.2177777777777778	176
partial	0.1	0.7	0.1	0.1	NS	0.43575757575757573	61	1.0868686868686868	60	0.263030303030303	77	1.785656565656566	198
partial	0.1	0.7	0.1	0.1	NS	0.17636363636363636	59	1.1888888888888889	62	0.058787878787878785	86	1.4240404040404042	207
partial	0.1	0.7	0.1	0.1	NS	0.2507070707070707	61	0.0	62	0.0	100	0.2507070707070707	223
partial	0.1	0.7	0.1	0.1	NS	0.41414141414141414	57	0.49414141414141416	49	0.5989898989898991	90	1.5072727272727275	196
partial	0.1	0.7	0.1	0.1	NS	0.058787878787878785	66	0.48787878787878786	58	0.15474747474747474	88	0.7014141414141414	212
partial	0.1	0.7	0.1	0.1	NS	1.0787878787878789	64	0.3981818181818182	53	0.510909090909091	80	1.9878787878787882	197
partial	0.1	0.7	0.1	0.1	NS	0.34383838383838383	59	0.7446464646464646	53	0.40909090909090906	86	1.497575757575758	198
partial	0.1	0.7	0.1	0.1	NS	0.2686868686868687	63	0.4753535353535353	55	0.34505050505050505	91	1.089090909090909	209
partial	0.1	0.7	0.1	0.1	NS	0.5418181818181818	64	0.11757575757575757	51	0.11393939393939394	74	0.7733333333333333	189
partial	0.1	0.7	0.1	0.1	NS	0.2872727272727273	55	0.19515151515151513	36	0.5038383838383839	84	0.9862626262626264	175
partial	0.1	0.7	0.1	0.1	NS	0.23232323232323232	66	0.8395959595959597	51	0.3315151515151515	91	1.4034343434343437	208
partial	0.1	0.7	0.1	0.1	NS	0.058787878787878785	51	0.4072727272727273	46	0.5820202020202021	86	1.0480808080808082	183
partial	0.1	0.7	0.1	0.1	NS	0.5260606060606061	67	1.185858585858586	49	0.4214141414141414	85	2.1333333333333337	201
partial	0.1	0.7	0.1	0.1	NS	0.2686868686868687	73	1.322828282828283	53	0.44585858585858584	88	2.0373737373737377	214
partial	0.1	0.7	0.1	0.1	NS	0.29393939393939394	67	0.19515151515151513	46	0.39030303030303026	106	0.8793939393939396	219
partial	0.1	0.7	0.1	0.1	NS	0.11393939393939394	83	1.887878787878788	64	0.11393939393939394	82	2.1157575757575757	229
partial	0.1	0.7	0.1	0.1	NS	0.40868686868686865	63	1.0707070707070707	39	0.3715151515151515	81	1.8509090909090913	183
partial	0.1	0.7	0.1	0.1	NS	0.48626262626262623	66	0.8874747474747474	51	0.3715151515151515	76	1.7452525252525255	193
partial	0.1	0.7	0.1	0.1	NS	0.5296969696969697	44	0.6472727272727272	52	0.11393939393939394	79	1.290909090909091	175
partial	0.1	0.7	0.1	0.1	NS	0.17272727272727273	47	0.7135353535353537	62	0.2539393939393939	78	1.1402020202020204	187
partial	0.1	0.7	0.1	0.1	NS	0.24303030303030304	53	0.0	44	0.2539393939393939	59	0.49696969696969695	156
partial	0.1	0.7	0.1	0.1	NS	0.17636363636363636	62	0.058787878787878785	55	0.4173737373737374	94	0.6525252525252525	211
partial	0.1	0.7	0.1	0.1	NS	0.3470707070707071	70	1.4676767676767677	68	0.058787878787878785	81	1.8735353535353536	219
partial	0.1	0.7	0.1	0.1	NS	0.6878787878787879	69	0.5515151515151515	61	0.3018181818181818	90	1.5412121212121215	220
partial	0.1	0.7	0.1	0.1	NS	0.388080808080808	63	0.17636363636363636	49	0.2727272727272727	104	0.8371717171717172	216
partial	0.1	0.7	0.1	0.1	NS	0.0	76	0.478989898989899	56	0.3127272727272727	78	0.7917171717171718	210
partial	0.1	0.7	0.1	0.1	NS	0.18181818181818182	49	1.0006060606060605	61	0.3929292929292929	90	1.5753535353535355	200
partial	0.1	0.7	0.1	0.1	NS	0.0	71	0.5884848484848485	65	0.4448484848484848	81	1.0333333333333334	217
partial	0.1	0.7	0.1	0.1	NS	0.28505050505050505	66	0.2872727272727273	56	0.13636363636363635	84	0.7086868686868688	206
partial	0.1	0.7	0.1	0.1	NS	0.38666666666666666	74	0.381010101010101	49	0.5703030303030303	88	1.337979797979798	211
partial	0.1	0.7	0.1	0.1	NS	0.23232323232323232	72	0.5602020202020203	71	0.2315151515151515	93	1.0240404040404043	236
partial	0.1	0.7	0.1	0.1	NS	0.058787878787878785	61	0.687878787878788	54	0.11757575757575757	96	0.8642424242424243	211
partial	0.1	0.7	0.1	0.1	NS	0.058787878787878785	68	0.4709090909090909	57	0.5890909090909091	99	1.1187878787878789	224
partial	0.1	0.7	0.1	0.1	NS	0.3090909090909091	50	0.656969696969697	57	0.3686868686868687	99	1.334747474747475	206
partial	0.1	0.7	0.1	0.1	NS	0.0	57	0.13636363636363635	41	0.5092929292929294	104	0.6456565656565656	202
partial	0.1	0.7	0.1	0.1	NS	0.26626262626262626	53	0.0	42	0.6026262626262626	83	0.868888888888889	178
partial	0.1	0.7	0.1	0.1	NS	0.30606060606060603	70	0.3127272727272727	76	0.8193939393939395	86	1.4381818181818187	232
partial	0.1	0.7	0.1	0.1	NS	0.8274747474747475	58	0.058787878787878785	57	0.11757575757575757	70	1.003838383838384	185
partial	0.1	0.7	0.1	0.1	NS	0.16545454545454547	69	0.4127272727272727	68	0.283030303030303	81	0.8612121212121213	218
partial	0.1	0.7	0.1	0.1	NS	0.2539393939393939	59	0.16545454545454547	44	0.2686868686868687	96	0.6880808080808081	199
partial	0.1	0.7	0.1	0.1	NS	0.6604040404040403	53	0.6612121212121213	54	0.19151515151515153	96	1.5131313131313133	203
partial	0.1	0.7	0.1	0.1	NS	0.0	65	0.11393939393939394	47	0.2866666666666666	70	0.4006060606060606	182
partial	0.1	0.7	0.1	0.1	NS	0.4038383838383838	65	0.0	67	0.0	101	0.4038383838383838	233
partial	0.1	0.7	0.1	0.1	NS	0.19777777777777777	69	0.965050505050505	60	0.33515151515151514	95	1.497979797979798	224
partial	0.1	0.7	0.1	0.1	NS	0.34626262626262627	65	0.8989898989898992	46	0.8177777777777778	69	2.0630303030303034	180
partial	0.1	0.7	0.1	0.1	NS	0.6375757575757576	64	0.46181818181818185	59	0.3218181818181818	87	1.4212121212121214	210
partial	0.1	0.7	0.1	0.1	NS	0.13636363636363635	57	0.6135353535353535	40	0.6341414141414142	73	1.3840404040404044	170
partial	0.1	0.7	0.1	0.1	NS	0.3315151515151515	56	1.3711111111111112	50	0.5585858585858585	90	2.2612121212121212	196
partial	0.1	0.7	0.1	0.1	NS	0.24909090909090906	58	0.5890909090909091	57	0.3092929292929293	78	1.1474747474747475	193
partial	0.1	0.7	0.1	0.1	NS	0.058787878787878785	52	1.1696969696969697	60	0.3311111111111111	88	1.55959595959596	200
partial	0.1	0.7	0.1	0.1	NS	0.5341414141414141	59	0.7678787878787878	64	0.7517171717171718	79	2.053737373737374	202
partial	0.1	0.7	0.1	0.1	NS	0.17636363636363636	81	0.381010101010101	69	0.0	91	0.5573737373737373	241
partial	0.1	0.7	0.1	0.1	NS	0.19515151515151513	72	0.22787878787878788	51	0.3127272727272727	79	0.7357575757575758	202
partial	0.1	0.7	0.1	0.1	NS	0.20747474747474748	65	0.28505050505050505	64	0.058787878787878785	89	0.5513131313131313	218
partial	0.1	0.7	0.1	0.1	NS	0.5595959595959595	65	1.2848484848484851	39	0.2723232323232323	102	2.116767676767677	206
partial	0.1	0.7	0.1	0.1	NS	0.22626262626262628	53	0.0	62	0.3282828282828283	105	0.5545454545454546	220
partial	0.1	0.7	0.1	0.1	NS	0.3793939393939394	64	0.058787878787878785	68	0.3498989898989899	79	0.7880808080808082	211
partial	0.1	0.7	0.1	0.1	NS	0.0	61	0.9416161616161616	50	0.4084848484848485	73	1.3501010101010102	184
partial	0.1	0.7	0.1	0.1	NS	0.2723232323232323	68	0.8553535353535354	38	0.5050505050505051	88	1.6327272727272732	194
partial	0.1	0.7	0.1	0.1	NS	0.2727272727272727	61	0.4595959595959596	67	0.3127272727272727	94	1.0450505050505052	222
partial	0.1	0.7	0.1	0.1	NS	0.32505050505050503	67	0.7123232323232325	68	0.3503030303030303	79	1.387676767676768	214
partial	0.1	0.7	0.1	0.1	NS	0.058787878787878785	67	0.302020202020202	60	0.3715151515151515	85	0.7323232323232325	212
partial	0.1	0.7	0.1	0.1	NS	0.09595959595959595	72	0.058787878787878785	39	0.058787878787878785	79	0.21353535353535352	190
partial	0.1	0.7	0.1	0.1	NS	0.13636363636363635	72	1.042020202020202	36	0.4905050505050505	71	1.668888888888889	179
partial	0.1	0.7	0.1	0.1	NS	0.3311111111111111	53	0.5244444444444444	63	0.5068686868686869	72	1.3624242424242425	188
partial	0.1	0.7	0.1	0.1	NS	0.2915151515151515	60	0.19151515151515153	66	0.3686868686868687	74	0.8517171717171717	200
partial	0.1	0.7	0.1	0.1	NS	0.5208080808080808	61	0.0	67	0.11757575757575757	83	0.6383838383838385	211
partial	0.1	0.7	0.1	0.1	NS	0.29393939393939394	63	0.7595959595959596	63	0.11757575757575757	99	1.1711111111111112	225
partial	0.1	0.7	0.1	0.1	NS	0.23232323232323232	66	0.7303030303030305	57	0.3127272727272727	84	1.2753535353535357	207
partial	0.1	0.7	0.1	0.1	NS	0.5218181818181817	63	0.7050505050505051	55	0.11757575757575757	83	1.3444444444444446	201
partial	0.1	0.7	0.1	0.1	NS	0.6145454545454545	62	0.441010101010101	50	0.49818181818181817	74	1.5537373737373739	186
partial	0.1	0.7	0.1	0.1	NS	0.5226262626262625	52	1.0462626262626262	52	0.23515151515151514	113	1.8040404040404043	217
partial	0.1	0.7	0.1	0.1	NS	0.4165656565656566	65	0.058787878787878785	63	0.3608080808080808	105	0.8361616161616163	233
partial	0.1	0.7	0.1	0.1	NS	0.5135353535353535	76	0.11757575757575757	66	0.07757575757575758	97	0.7086868686868688	239
partial	0.1	0.7	0.1	0.1	NS	0.0	53	0.3498989898989899	43	0.4593939393939394	91	0.8092929292929293	187
partial	0.1	0.7	0.1	0.1	NS	0.36787878787878786	62	0.6951515151515152	67	0.11757575757575757	75	1.1806060606060607	204
partial	0.1	0.7	0.1	0.1	NS	0.8032323232323232	57	1.564848484848485	51	0.5317171717171717	82	2.8997979797979787	190
partial	0.1	0.7	0.1	0.1	NS	0.21353535353535352	50	0.22848484848484849	61	1.10989898989899	91	1.551919191919192	202
partial	0.1	0.7	0.1	0.1	NS	0.24323232323232324	67	0.11757575757575757	60	0.2315151515151515	75	0.5923232323232324	202
partial	0.1	0.7	0.1	0.1	NS	0.11757575757575757	63	0.9995959595959596	44	0.768888888888889	91	1.8860606060606064	198
partial	0.1	0.7	0.1	0.1	NS	0.34545454545454546	71	0.0	59	0.3939393939393939	111	0.7393939393939395	241
partial	0.1	0.7	0.1	0.1	NS	0.0	65	0.11757575757575757	63	0.17636363636363636	91	0.29393939393939394	219
partial	0.1	0.7	0.1	0.1	NS	0.23232323232323232	73	0.2539393939393939	59	0.5581818181818181	93	1.0444444444444445	225
partial	0.1	0.7	0.1	0.1	NS	0.2503030303030303	71	0.6771717171717173	56	0.6466666666666666	78	1.5741414141414145	205
partial	0.1	0.7	0.1	0.1	NS	0.3525252525252525	58	0.24323232323232324	69	0.19515151515151513	96	0.790909090909091	223
partial	0.1	0.7	0.1	0.1	NS	0.27212121212121215	61	0.45696969696969697	40	0.44202020202020204	84	1.1711111111111112	185
partial	0.1	0.7	0.1	0.1	NS	0.21393939393939393	68	0.4450505050505051	53	0.44909090909090904	97	1.1080808080808084	218
partial	0.1	0.7	0.1	0.1	NS	0.058787878787878785	63	0.2866666666666667	65	0.2911111111111111	103	0.6365656565656566	231
partial	0.1	0.7	0.1	0.1	NS	0.36787878787878786	58	0.6307070707070707	62	0.4339393939393939	93	1.4325252525252525	213
partial	0.1	0.7	0.1	0.1	NS	0.23232323232323232	53	0.13636363636363635	41	0.15474747474747474	69	0.5234343434343435	163
partial	0.1	0.7	0.1	0.1	NS	0.15474747474747474	76	0.2903030303030303	69	0.3498989898989899	73	0.794949494949495	218
partial	0.1	0.7	0.1	0.1	NS	0.5868686868686869	42	0.4505050505050505	60	0.2993939393939394	83	1.3367676767676768	185
partial	0.1	0.7	0.1	0.1	NS	0.2723232323232323	52	0.11757575757575757	48	0.24909090909090906	99	0.638989898989899	199
partial	0.1	0.7	0.1	0.1	NS	0.21393939393939393	76	0.5	58	0.23515151515151514	90	0.9490909090909092	224
partial	0.1	0.7	0.1	0.1	NS	0.6363636363636364	67	0.5496969696969697	53	0.17272727272727273	76	1.358787878787879	196
partial	0.1	0.7	0.1	0.1	NS	0.15474747474747474	81	0.5042424242424243	54	0.5165656565656566	104	1.175555555555556	239
partial	0.1	0.7	0.1	0.1	NS	0.0	84	0.3278787878787879	77	0.19515151515151513	107	0.5230303030303031	268
partial	0.1	0.7	0.1	0.1	NS	0.4026262626262626	58	0.2723232323232323	49	0.41090909090909095	93	1.0858585858585859	200
partial	0.1	0.7	0.1	0.1	NS	0.6515151515151515	60	0.21393939393939393	50	0.3274747474747475	73	1.1929292929292932	183
partial	0.1	0.7	0.1	0.1	S	0.17353535353535354	54	0.43212121212121213	35	0.0	36	0.6056565656565657	125
partial	0.1	0.7	0.1	0.1	S	0.2503030303030303	52	0.583030303030303	40	0.0	46	0.8333333333333333	138
partial	0.1	0.7	0.1	0.1	S	0.39535353535353535	57	1.0884848484848484	23	0.07757575757575758	26	1.5614141414141414	106
partial	0.1	0.7	0.1	0.1	S	0.13636363636363635	58	0.4709090909090909	33	0.0	30	0.6072727272727272	121
partial	0.1	0.7	0.1	0.1	S	0.07757575757575758	38	1.7480808080808081	34	0.0	29	1.8256565656565658	101
partial	0.1	0.7	0.1	0.1	S	0.15515151515151515	66	0.5923232323232324	30	0.17272727272727273	25	0.9202020202020201	121
partial	0.1	0.7	0.1	0.1	S	0.24909090909090906	55	1.3375757575757576	18	0.07757575757575758	26	1.6642424242424243	99
partial	0.1	0.7	0.1	0.1	S	0.058787878787878785	57	0.5474747474747474	31	0.07757575757575758	41	0.6838383838383839	129
partial	0.1	0.7	0.1	0.1	S	0.11757575757575757	45	0.43757575757575756	26	0.2686868686868687	43	0.8238383838383838	114
partial	0.1	0.7	0.1	0.1	S	0.058787878787878785	43	0.5355555555555556	27	0.058787878787878785	33	0.6531313131313132	103
partial	0.1	0.7	0.1	0.1	S	0.19515151515151513	53	0.5393939393939394	37	0.0	30	0.7345454545454545	120
partial	0.1	0.7	0.1	0.1	S	0.24909090909090906	50	0.4951515151515152	27	0.0	34	0.7442424242424243	111
partial	0.1	0.7	0.1	0.1	S	0.438989898989899	56	0.5032323232323233	28	0.2098989898989899	31	1.1521212121212123	115
partial	0.1	0.7	0.1	0.1	S	0.15474747474747474	39	0.7486868686868686	28	0.3109090909090909	42	1.2143434343434345	109
partial	0.1	0.7	0.1	0.1	S	0.058787878787878785	44	0.40545454545454546	22	0.595959595959596	32	1.0602020202020204	98
partial	0.1	0.7	0.1	0.1	S	0.13636363636363635	43	0.6686868686868688	29	0.17353535353535354	29	0.9785858585858586	101
partial	0.1	0.7	0.1	0.1	S	0.8040404040404039	45	0.8088888888888889	29	0.27151515151515154	36	1.8844444444444441	110
partial	0.1	0.7	0.1	0.1	S	0.3103030303030303	49	0.3939393939393939	36	0.3018181818181818	36	1.0060606060606063	121
partial	0.1	0.7	0.1	0.1	S	0.3686868686868687	63	0.8917171717171717	34	0.0	37	1.2604040404040404	134
partial	0.1	0.7	0.1	0.1	S	0.058787878787878785	58	0.9030303030303031	22	0.11757575757575757	24	1.0793939393939394	104
partial	0.1	0.7	0.1	0.1	S	0.6074747474747475	56	0.5042424242424243	38	0.6733333333333333	45	1.7850505050505052	139
partial	0.1	0.7	0.1	0.1	S	0.11757575757575757	67	1.0026262626262628	32	0.3939393939393939	37	1.5141414141414142	136
partial	0.1	0.7	0.1	0.1	S	0.11757575757575757	44	0.8812121212121212	32	0.058787878787878785	38	1.0575757575757574	114
partial	0.1	0.7	0.1	0.1	S	0.3751515151515151	51	1.496969696969697	39	0.058787878787878785	27	1.930909090909091	117
partial	0.1	0.7	0.1	0.1	S	0.2539393939393939	51	0.9983838383838385	43	0.0	35	1.2523232323232323	129
partial	0.1	0.7	0.1	0.1	S	0.058787878787878785	49	0.6751515151515152	30	0.07757575757575758	38	0.8115151515151515	117
partial	0.1	0.7	0.1	0.1	S	0.13636363636363635	45	0.6547474747474749	34	0.6254545454545455	21	1.4165656565656564	100
partial	0.1	0.7	0.1	0.1	S	0.3292929292929293	47	0.7248484848484849	22	0.07757575757575758	23	1.131717171717172	92
partial	0.1	0.7	0.1	0.1	S	0.2911111111111111	49	0.5587878787878788	44	0.0	32	0.8498989898989899	125
partial	0.1	0.7	0.1	0.1	S	0.09595959595959595	70	0.8383838383838383	32	0.0	40	0.9343434343434343	142
partial	0.1	0.7	0.1	0.1	S	0.5884848484848484	48	0.8628282828282827	31	0.19030303030303028	31	1.6416161616161618	110
partial	0.1	0.7	0.1	0.1	S	0.4721212121212121	52	1.5741414141414143	32	0.13636363636363635	29	2.1826262626262625	113
partial	0.1	0.7	0.1	0.1	S	0.5440404040404041	40	0.5254545454545455	26	0.058787878787878785	44	1.1282828282828286	110
partial	0.1	0.7	0.1	0.1	S	0.5709090909090909	39	0.4909090909090909	21	0.22424242424242424	31	1.2860606060606061	91
partial	0.1	0.7	0.1	0.1	S	0.15474747474747474	50	1.2141414141414142	24	0.0	35	1.3688888888888888	109
partial	0.1	0.7	0.1	0.1	S	0.3818181818181818	54	0.8993939393939394	32	0.058787878787878785	32	1.3399999999999999	118
partial	0.1	0.7	0.1	0.1	S	0.058787878787878785	58	0.5606060606060607	38	0.0	34	0.6193939393939394	130
partial	0.1	0.7	0.1	0.1	S	0.23515151515151514	42	0.4395959595959596	24	0.1486868686868687	35	0.8234343434343434	101
partial	0.1	0.7	0.1	0.1	S	0.07757575757575758	41	0.6654545454545455	35	0.3094949494949495	36	1.0525252525252526	112
partial	0.1	0.7	0.1	0.1	S	0.34969696969696973	45	0.4909090909090909	36	0.21353535353535352	27	1.0541414141414143	108
partial	0.1	0.7	0.1	0.1	S	0.3094949494949495	54	2.257979797979798	33	0.13636363636363635	38	2.7038383838383835	125
partial	0.1	0.7	0.1	0.1	S	0.2723232323232323	45	0.5642424242424243	28	0.1486868686868687	34	0.9852525252525253	107
partial	0.1	0.7	0.1	0.1	S	0.3094949494949495	40	1.3892929292929295	26	0.0	23	1.698787878787879	89
partial	0.1	0.7	0.1	0.1	S	0.42707070707070705	59	0.4909090909090909	30	0.0	32	0.917979797979798	121
partial	0.1	0.7	0.1	0.1	S	0.32505050505050503	46	0.5880808080808081	32	0.07757575757575758	37	0.9907070707070706	115
partial	0.1	0.7	0.1	0.1	S	0.058787878787878785	47	0.3787878787878788	34	0.07757575757575758	39	0.5151515151515151	120
partial	0.1	0.7	0.1	0.1	S	0.7426262626262626	44	0.7430303030303029	20	0.09595959595959595	39	1.5816161616161617	103
partial	0.1	0.7	0.1	0.1	S	0.5208080808080808	48	0.721010101010101	41	0.0	40	1.2418181818181817	129
partial	0.1	0.7	0.1	0.1	S	0.5341414141414141	58	0.49777777777777776	39	0.25656565656565655	33	1.2884848484848486	130
partial	0.1	0.7	0.1	0.1	S	0.07757575757575758	57	0.5606060606060607	34	0.0	23	0.6381818181818182	114
partial	0.1	0.7	0.1	0.1	S	0.17272727272727273	62	0.5050505050505051	41	0.0	32	0.6777777777777778	135
partial	0.1	0.7	0.1	0.1	S	0.5343434343434343	41	0.5781818181818181	20	0.13636363636363635	38	1.248888888888889	99
partial	0.1	0.7	0.1	0.1	S	0.421010101010101	46	0.6400000000000001	29	0.11393939393939394	25	1.174949494949495	100
partial	0.1	0.7	0.1	0.1	S	0.23515151515151514	45	0.31636363636363635	28	0.29393939393939394	33	0.8454545454545457	106
partial	0.1	0.7	0.1	0.1	S	0.48060606060606054	41	0.6527272727272727	25	0.058787878787878785	28	1.1921212121212121	94
partial	0.1	0.7	0.1	0.1	S	0.3127272727272727	63	0.6638383838383839	32	0.37292929292929294	39	1.3494949494949495	134
partial	0.1	0.7	0.1	0.1	S	0.09595959595959595	56	1.2204040404040404	37	0.27212121212121215	32	1.5884848484848486	125
partial	0.1	0.7	0.1	0.1	S	0.0	46	0.5018181818181818	32	0.0	28	0.5018181818181818
partial	0.1	0.7	0.1	0.1	S	0.058787878787878785	67	0.7777777777777779	40	0.19777777777777777	45	1.0343434343434343	152
partial	0.1	0.7	0.1	0.1	S	0.7446464646464648	58	0.8802020202020202	29	0.31535353535353533	17	1.9402020202020205	104
partial	0.1	0.7	0.1	0.1	S	0.37151515151515146	54	1.7258585858585858	36	0.0	23	2.0973737373737373	113
partial	0.1	0.7	0.1	0.1	S	0.5593939393939393	35	0.35777777777777775	38	0.0	37	0.9171717171717171	110
partial	0.1	0.7	0.1	0.1	S	0.33414141414141413	46	0.41656565656565653	30	0.11393939393939394	31	0.8646464646464646	107
partial	0.1	0.7	0.1	0.1	S	0.4084848484848485	53	1.5905050505050506	41	0.17353535353535354	42	2.1725252525252525	136
partial	0.1	0.7	0.1	0.1	S	0.8579797979797981	46	1.4715151515151517	35	0.11757575757575757	32	2.447070707070707	113
partial	0.1	0.7	0.1	0.1	S	0.5911111111111111	49	2.0721212121212123	36	0.15474747474747474	34	2.817979797979798	119
partial	0.1	0.7	0.1	0.1	S	0.7389898989898991	44	0.3939393939393939	26	0.5046464646464647	24	1.637575757575758	94
partial	0.1	0.7	0.1	0.1	S	0.17353535353535354	48	0.3787878787878788	25	0.058787878787878785	26	0.6111111111111112	99
partial	0.1	0.7	0.1	0.1	S	0.11757575757575757	44	0.6806060606060607	33	0.16545454545454547	36	0.9636363636363636	113
partial	0.1	0.7	0.1	0.1	S	0.23232323232323232	45	0.702020202020202	44	0.07757575757575758	40	1.0119191919191919	129
partial	0.1	0.7	0.1	0.1	S	0.07757575757575758	56	1.6842424242424243	35	0.0	28	1.761818181818182	119
partial	0.1	0.7	0.1	0.1	S	0.2503030303030303	51	0.42424242424242425	25	0.058787878787878785	30	0.7333333333333334	106
partial	0.1	0.7	0.1	0.1	S	0.24303030303030304	54	0.9892929292929293	38	0.0	40	1.2323232323232325	132
partial	0.1	0.7	0.1	0.1	S	0.32141414141414143	59	0.49414141414141416	22	0.058787878787878785	41	0.8743434343434344	122
partial	0.1	0.7	0.1	0.1	S	0.6733333333333333	39	0.44747474747474747	26	0.7658585858585859	29	1.886666666666667	94
partial	0.1	0.7	0.1	0.1	S	0.48282828282828283	65	0.46545454545454545	33	0.0	25	0.9482828282828283	123
partial	0.1	0.7	0.1	0.1	S	0.058787878787878785	51	0.7111111111111111	34	0.058787878787878785	37	0.8286868686868687	122
partial	0.1	0.7	0.1	0.1	S	0.2727272727272727	52	0.4709090909090909	25	0.7236363636363636	35	1.4672727272727273	112
partial	0.1	0.7	0.1	0.1	S	0.11757575757575757	64	0.6763636363636364	58	0.0	27	0.793939393939394	149
partial	0.1	0.7	0.1	0.1	S	0.26626262626262626	39	0.42424242424242425	32	0.0	32	0.6905050505050505	103
partial	0.1	0.7	0.1	0.1	S	0.3721212121212121	38	0.9662626262626264	32	0.0	27	1.3383838383838385	97
partial	0.1	0.7	0.1	0.1	S	0.2098989898989899	38	0.6436363636363637	43	0.263030303030303	34	1.1165656565656565	115
partial	0.1	0.7	0.1	0.1	S	0.3274747474747475	59	1.0016161616161616	26	0.495959595959596	33	1.8250505050505053	118
partial	0.1	0.7	0.1	0.1	S	0.11757575757575757	59	0.33515151515151514	21	0.11757575757575757	27	0.5703030303030303	107
partial	0.1	0.7	0.1	0.1	S	0.19515151515151513	44	1.3785858585858586	29	0.3202020202020202	40	1.893939393939394	113
partial	0.1	0.7	0.1	0.1	S	0.2874747474747475	51	1.2339393939393941	39	0.13636363636363635	46	1.657777777777778	136
partial	0.1	0.7	0.1	0.1	S	0.3278787878787879	52	1.4553535353535354	27	0.17353535353535354	23	1.9567676767676767	102
partial	0.1	0.7	0.1	0.1	S	0.0	55	0.9474747474747476	40	0.058787878787878785	23	1.0062626262626264	118
partial	0.1	0.7	0.1	0.1	S	0.07757575757575758	59	0.6709090909090909	21	0.0	30	0.7484848484848485	110
partial	0.1	0.7	0.1	0.1	S	0.0	56	0.5793939393939394	21	0.18181818181818182	36	0.7612121212121212	113
partial	0.1	0.7	0.1	0.1	S	0.5741414141414142	52	1.2165656565656566	40	0.058787878787878785	32	1.8494949494949495	124
partial	0.1	0.7	0.1	0.1	S	0.40060606060606063	60	1.0418181818181818	37	0.3109090909090909	34	1.7533333333333334	131
partial	0.1	0.7	0.1	0.1	S	0.11757575757575757	57	1.2422222222222221	24	0.3414141414141414	36	1.7012121212121214	117
partial	0.1	0.7	0.1	0.1	S	0.19515151515151513	49	0.6139393939393939	37	0.0	39	0.8090909090909091	125
partial	0.1	0.7	0.1	0.1	S	0.21393939393939393	46	0.35777777777777775	26	0.19777777777777777	30	0.7694949494949495	102
partial	0.1	0.7	0.1	0.1	S	0.058787878787878785	46	0.5818181818181818	27	0.0	26	0.6406060606060606	99
partial	0.1	0.7	0.1	0.1	S	0.19151515151515153	57	0.7507070707070708	34	0.3238383838383838	34	1.2660606060606063	125
partial	0.1	0.7	0.1	0.1	S	0.3315151515151515	46	0.5436363636363637	35	0.0	27	0.8751515151515151	108
partial	0.1	0.7	0.1	0.1	S	0.42666666666666664	50	0.7636363636363637	43	0.0	29	1.1903030303030304	122
partial	0.1	0.7	0.1	0.1	S	0.5501010101010101	39	1.1650505050505051	43	0.1486868686868687	36	1.8638383838383838	118
partial	0.1	0.7	0.1	0.1	S	0.19515151515151513	45	1.6175757575757574	35	0.7151515151515151	32	2.527878787878788	112
partial	0.1	0.7	0.1	0.1	S	0.40868686868686865	44	1.0551515151515152	30	0.5684848484848486	42	2.032323232323232	116
partial	0.1	0.7	0.1	0.1	S	0.2911111111111111	55	0.7393939393939395	31	0.0	41	1.0305050505050506	127
partial	0.1	0.7	0.1	0.1	S	0.7068686868686869	53	0.8939393939393939	32	0.11757575757575757	26	1.7183838383838386	111
partial	0.1	0.7	0.1	0.1	S	0.11757575757575757	43	0.5969696969696969	35	0.058787878787878785	35	0.7733333333333334	113
partial	0.1	0.7	0.1	0.1	S	0.3892929292929293	42	0.43212121212121213	28	0.6874747474747476	28	1.508888888888889	98
partial	0.1	0.7	0.1	0.1	S	0.15474747474747474	53	0.9090909090909092	29	0.13636363636363635	36	1.2002020202020203	118
partial	0.1	0.7	0.1	0.1	S	0.2315151515151515	55	0.5830303030303031	28	0.058787878787878785	31	0.8733333333333334	114
partial	0.1	0.7	0.1	0.1	S	0.058787878787878785	56	0.8484848484848485	30	0.0	27	0.9072727272727273	113
partial	0.1	0.7	0.1	0.1	S	0.17636363636363636	38	0.7406060606060606	21	0.4026262626262626	31	1.3195959595959597	90
partial	0.1	0.7	0.1	0.1	S	0.2909090909090909	43	0.3884848484848485	21	0.058787878787878785	39	0.7381818181818183	103
partial	0.1	0.7	0.1	0.1	S	0.17636363636363636	51	0.35777777777777775	27	0.26626262626262626	38	0.8004040404040405	116
partial	0.1	0.7	0.1	0.1	S	0.4826262626262626	52	1.226060606060606	40	0.38202020202020204	28	2.0907070707070705	120
partial	0.1	0.7	0.1	0.1	S	0.7949494949494951	45	0.5606060606060606	26	0.5836363636363637	23	1.9391919191919194	94
partial	0.1	0.7	0.1	0.1	S	0.33090909090909093	45	1.0737373737373739	39	0.11757575757575757	28	1.5222222222222226	112
partial	0.1	0.7	0.1	0.1	S	0.43030303030303024	43	0.47595959595959597	28	0.058787878787878785	36	0.965050505050505	107
partial	0.1	0.7	0.1	0.1	S	0.21393939393939393	48	1.0048484848484849	31	0.11757575757575757	28	1.3363636363636364	107
partial	0.1	0.7	0.1	0.1	S	0.2911111111111111	50	1.3420202020202021	31	0.2911111111111111	25	1.9242424242424243	106
partial	0.1	0.7	0.1	0.1	S	0.3278787878787879	48	0.35777777777777775	28	0.15515151515151515	32	0.8408080808080809	108
partial	0.1	0.7	0.1	0.1	S	0.3795959595959596	54	0.5	36	0.7090909090909091	28	1.588686868686869	118
partial	0.1	0.7	0.1	0.1	S	0.5145454545454546	54	0.9618181818181818	27	0.20747474747474748	23	1.6838383838383841	104
partial	0.1	0.7	0.1	0.1	S	0.2098989898989899	53	0.9575757575757575	26	0.16545454545454547	37	1.3329292929292929	116
partial	0.1	0.7	0.1	0.1	S	0.0	48	0.49777777777777776	29	0.058787878787878785	29	0.5565656565656566	106
partial	0.1	0.7	0.1	0.1	S	0.381010101010101	45	0.6315151515151516	26	0.0	19	1.0125252525252526	90
partial	0.1	0.7	0.1	0.1	S	0.21353535353535352	60	1.5896969696969698	34	0.0	30	1.8032323232323233	124
partial	0.1	0.7	0.1	0.1	S	0.4842424242424242	61	0.6224242424242425	31	0.0	37	1.1066666666666667	129
partial	0.1	0.7	0.1	0.1	S	0.17636363636363636	43	0.5630303030303031	28	0.09595959595959595	44	0.8353535353535354	115
partial	0.1	0.7	0.1	0.1	S	0.11757575757575757	69	0.5032323232323233	50	0.26626262626262626	34	0.8870707070707071	153
partial	0.1	0.7	0.1	0.1	S	0.4812121212121212	53	1.0080808080808081	29	0.0	30	1.4892929292929293	112
partial	0.1	0.7	0.1	0.1	S	0.13636363636363635	44	0.6175757575757576	47	0.11393939393939394	33	0.8678787878787878	124
partial	0.1	0.7	0.1	0.1	S	0.4214141414141414	48	0.7448484848484849	37	0.17636363636363636	31	1.3426262626262628	116
partial	0.1	0.7	0.1	0.1	S	0.44060606060606056	44	0.9058585858585858	32	0.20909090909090908	34	1.5555555555555556	110
partial	0.1	0.7	0.1	0.1	S	0.2686868686868687	48	0.901010101010101	39	0.07757575757575758	31	1.2472727272727273	118
partial	0.1	0.7	0.1	0.1	S	0.11757575757575757	58	1.450909090909091	36	0.058787878787878785	33	1.6272727272727274	127
partial	0.1	0.7	0.1	0.1	S	0.42262626262626257	54	1.0565656565656565	33	0.13636363636363635	25	1.6155555555555556	112
partial	0.1	0.7	0.1	0.1	S	0.23232323232323232	41	0.47595959595959597	30	0.0	42	0.7082828282828283	113
partial	0.1	0.7	0.1	0.1	S	0.15474747474747474	52	0.7565656565656566	26	0.21353535353535352	27	1.124848484848485	105
partial	0.1	0.7	0.1	0.1	S	0.24323232323232324	55	0.8416161616161616	32	0.0	45	1.084848484848485	132
partial	0.1	0.7	0.1	0.1	S	0.7074747474747476	40	0.5614141414141415	33	0.11757575757575757	32	1.3864646464646466	105
partial	0.1	0.7	0.1	0.1	S	0.17636363636363636	52	0.5032323232323233	35	0.058787878787878785	24	0.7383838383838385	111
partial	0.1	0.7	0.1	0.1	S	0.42666666666666664	42	1.2680808080808081	39	0.058787878787878785	27	1.7535353535353537	108
partial	0.1	0.7	0.1	0.1	S	0.11757575757575757	51	0.5151515151515151	19	0.0	33	0.6327272727272728	103
partial	0.1	0.7	0.1	0.1	S	0.2539393939393939	52	0.5157575757575757	35	0.25757575757575757	26	1.0272727272727273	113
partial	0.1	0.7	0.1	0.1	S	0.11757575757575757	67	0.5048484848484849	35	0.11393939393939394	31	0.7363636363636363	133
partial	0.1	0.7	0.1	0.1	S	0.17272727272727273	58	0.49777777777777776	42	0.27151515151515154	25	0.942020202020202	125
partial	0.1	0.7	0.1	0.1	S	0.0	44	0.7674747474747474	31	0.34484848484848485	22	1.1123232323232322	97
partial	0.1	0.7	0.1	0.1	S	0.058787878787878785	52	0.9050505050505051	25	0.0	31	0.9638383838383839	108
partial	0.1	0.7	0.1	0.1	S	0.44545454545454544	57	1.3535353535353536	27	0.3315151515151515	39	2.1305050505050502	123
partial	0.1	0.7	0.1	0.1	S	0.6305050505050506	60	0.44747474747474747	34	0.058787878787878785	41	1.1367676767676769	135
partial	0.1	0.7	0.1	0.1	S	0.8567676767676768	55	0.6115151515151516	34	0.0	34	1.4682828282828284	123
partial	0.1	0.7	0.1	0.1	S	0.19030303030303028	57	1.1212121212121213	35	0.15474747474747474	25	1.4662626262626264	117
partial	0.1	0.7	0.1	0.1	S	0.5353535353535354	64	0.7880808080808082	37	0.058787878787878785	33	1.3822222222222222	134
partial	0.1	0.7	0.1	0.1	S	0.058787878787878785	53	0.6715151515151516	38	0.0	37	0.7303030303030305	128
partial	0.1	0.7	0.1	0.1	S	0.4397979797979798	40	0.4941414141414141	23	0.11757575757575757	42	1.0515151515151515	105
partial	0.1	0.7	0.1	0.1	S	0.2690909090909091	59	1.9882828282828282	34	0.37333333333333335	29	2.6307070707070705	122
partial	0.1	0.7	0.1	0.1	S	0.17636363636363636	50	0.7068686868686869	37	0.20747474747474748	31	1.0907070707070707	118
partial	0.1	0.7	0.1	0.1	S	0.48424242424242425	51	0.9395959595959595	32	0.0	39	1.4238383838383837	122
partial	0.1	0.7	0.1	0.1	S	0.13636363636363635	58	0.583030303030303	20	0.2874747474747475	31	1.006868686868687	109
partial	0.1	0.7	0.1	0.1	S	0.07757575757575758	44	0.5933333333333333	29	0.058787878787878785	22	0.7296969696969697	95
partial	0.1	0.7	0.1	0.1	S	0.13636363636363635	44	0.6880808080808081	27	0.35818181818181816	26	1.1826262626262627	97
partial	0.1	0.7	0.1	0.1	S	0.23272727272727273	57	0.6175757575757576	31	0.058787878787878785	26	0.9090909090909092	114
partial	0.1	0.7	0.1	0.1	S	0.11393939393939394	50	0.6363636363636364	32	0.0	37	0.7503030303030302	119
partial	0.1	0.7	0.1	0.1	S	0.15474747474747474	41	0.8044444444444444	28	0.0	28	0.9591919191919193	97
partial	0.1	0.7	0.1	0.1	S	0.2539393939393939	43	1.26	35	0.0	36	1.513939393939394	114
partial	0.1	0.7	0.1	0.1	S	0.35818181818181816	47	0.6632323232323232	26	0.11757575757575757	36	1.138989898989899	109
partial	0.1	0.7	0.1	0.1	S	0.17353535353535354	47	1.5694949494949495	24	0.3292929292929293	32	2.0723232323232326	103
partial	0.1	0.7	0.1	0.1	S	0.38666666666666666	45	0.5018181818181818	36	0.19777777777777777	35	1.0862626262626263	116
partial	0.1	0.7	0.1	0.1	S	0.37151515151515146	32	0.5018181818181818	44	0.058787878787878785	30	0.9321212121212121	106
partial	0.1	0.7	0.1	0.1	S	0.11757575757575757	53	0.4533333333333333	28	0.20747474747474748	43	0.7783838383838384	124
partial	0.1	0.7	0.1	0.1	S	0.4638383838383838	49	0.8654545454545455	41	0.058787878787878785	31	1.3880808080808082	121
partial	0.1	0.7	0.1	0.1	S	0.0	46	0.4909090909090909	38	0.058787878787878785	40	0.5496969696969697	124
partial	0.1	0.7	0.1	0.1	S	0.486060606060606	47	0.9650505050505052	23	0.21353535353535352	34	1.664646464646465	104
partial	0.1	0.7	0.1	0.1	S	0.1315151515151515	49	0.5042424242424243	40	0.07757575757575758	29	0.7133333333333334	118
partial	0.1	0.7	0.1	0.1	S	0.5113131313131314	47	0.4921212121212121	48	0.0	25	1.0034343434343436	120
partial	0.1	0.7	0.1	0.1	S	0.5929292929292929	50	0.6921212121212121	27	0.0	35	1.285050505050505	112
partial	0.1	0.7	0.1	0.1	S	0.2903030303030303	42	0.6670707070707071	31	0.2793939393939394	28	1.236767676767677	101
partial	0.1	0.7	0.1	0.1	S	0.23515151515151514	40	0.5347474747474747	38	0.17272727272727273	32	0.9426262626262626	110
partial	0.1	0.7	0.1	0.1	S	0.34505050505050505	53	0.38202020202020204	32	0.0	31	0.7270707070707071	116
partial	0.1	0.7	0.1	0.1	S	0.11757575757575757	55	0.7236363636363636	40	0.3109090909090909	36	1.1521212121212123	131
partial	0.1	0.7	0.1	0.1	S	0.3608080808080808	49	0.5535353535353535	37	0.0	44	0.9143434343434343	130
partial	0.1	0.7	0.1	0.1	S	0.19777777777777777	57	1.8662626262626265	40	0.15515151515151515	34	2.219191919191919	131
partial	0.1	0.7	0.1	0.1	S	0.4042424242424242	54	0.46545454545454545	31	0.15515151515151515	35	1.024848484848485	120
partial	0.1	0.7	0.1	0.1	S	0.17272727272727273	64	0.5818181818181818	40	0.11757575757575757	29	0.8721212121212123	133
partial	0.1	0.7	0.1	0.1	S	0.11757575757575757	49	0.5042424242424243	34	0.0	36	0.6218181818181818	119
partial	0.1	0.7	0.1	0.1	S	0.11393939393939394	68	0.5242424242424242	37	0.058787878787878785	32	0.696969696969697	137
partial	0.1	0.7	0.1	0.1	S	0.49777777777777776	53	0.7406060606060606	39	0.17636363636363636	22	1.4147474747474749	114
partial	0.1	0.7	0.1	0.1	S	0.35454545454545455	46	0.4824242424242424	25	0.3466666666666667	32	1.1836363636363636	103
partial	0.1	0.7	0.1	0.1	S	0.3503030303030303	56	0.5119191919191919	24	0.058787878787878785	31	0.9210101010101011	111
partial	0.1	0.7	0.1	0.1	S	0.11757575757575757	63	0.7339393939393939	40	0.27212121212121215	33	1.1236363636363638	136
partial	0.1	0.7	0.1	0.1	S	0.21393939393939393	48	0.9335353535353536	32	0.7426262626262626	27	1.8901010101010103	107
partial	0.1	0.7	0.1	0.1	S	0.21393939393939393	49	0.8498989898989899	37	0.3498989898989899	29	1.413737373737374	115
partial	0.1	0.7	0.1	0.1	S	0.22424242424242424	58	0.9686868686868686	30	0.15515151515151515	23	1.3480808080808082	111
partial	0.1	0.7	0.1	0.1	S	0.2539393939393939	51	0.6783838383838383	35	0.0	31	0.9323232323232322	117
partial	0.1	0.7	0.1	0.1	S	0.17272727272727273	53	1.3674747474747475	40	0.0	29	1.5402020202020203	122
partial	0.1	0.7	0.1	0.1	S	0.2539393939393939	57	0.4921212121212121	29	0.0	39	0.7460606060606061	125
partial	0.1	0.7	0.1	0.1	S	0.07757575757575758	49	0.46545454545454545	36	0.21393939393939393	27	0.7569696969696971	112
partial	0.1	0.7	0.1	0.1	S	0.17272727272727273	42	0.5296969696969697	38	0.345050505050505	32	1.0474747474747474	112
partial	0.1	0.7	0.1	0.1	S	0.2686868686868687	56	0.6414141414141414	32	0.0	28	0.9101010101010101	116
partial	0.1	0.7	0.1	0.1	S	0.0	54	1.3147474747474748	33	0.30606060606060603	37	1.620808080808081	124
partial	0.1	0.7	0.1	0.1	S	0.15515151515151515	36	0.42484848484848486	17	0.3098989898989899	34	0.88989898989899	87
complete	0.1	0.7	0.1	0.1	NS	0.23232323232323232	42	0.058787878787878785	43	0.5606060606060606	101	0.8517171717171719	186
complete	0.1	0.7	0.1	0.1	NS	0.11757575757575757	60	1.5422222222222222	50	0.0	73	1.6597979797979798	183
complete	0.1	0.7	0.1	0.1	NS	0.058787878787878785	65	0.7486868686868686	51	0.7985858585858585	82	1.6060606060606064	198
complete	0.1	0.7	0.1	0.1	NS	0.07757575757575758	53	0.7157575757575758	36	0.13636363636363635	101	0.9296969696969699	190
complete	0.1	0.7	0.1	0.1	NS	0.19030303030303028	53	0.11757575757575757	46	0.19777777777777777	77	0.5056565656565657	176
complete	0.1	0.7	0.1	0.1	NS	0.45656565656565656	80	0.21393939393939393	44	0.7872727272727273	78	1.457777777777778	202
complete	0.1	0.7	0.1	0.1	NS	0.15474747474747474	60	0.4709090909090909	49	0.2539393939393939	86	0.8795959595959597	195
complete	0.1	0.7	0.1	0.1	NS	0.17353535353535354	52	0.46909090909090906	51	0.6357575757575757	81	1.2783838383838386	184
complete	0.1	0.7	0.1	0.1	NS	0.11757575757575757	53	0.13636363636363635	34	0.42747474747474745	91	0.6814141414141415	178
complete	0.1	0.7	0.1	0.1	NS	0.30343434343434345	59	0.3884848484848485	48	0.34626262626262627	74	1.0381818181818183	181
complete	0.1	0.7	0.1	0.1	NS	0.3608080808080808	60	0.19515151515151513	46	0.058787878787878785	85	0.6147474747474748	191
complete	0.1	0.7	0.1	0.1	NS	0.5014141414141414	57	0.5866666666666667	46	0.5854545454545454	58	1.6735353535353539	161
complete	0.1	0.7	0.1	0.1	NS	1.1103030303030303	44	1.441010101010101	44	0.5523232323232323	89	3.103636363636364	177
complete	0.1	0.7	0.1	0.1	NS	0.62	62	1.0597979797979797	48	0.3090909090909091	95	1.9888888888888892	205
complete	0.1	0.7	0.1	0.1	NS	0.26626262626262626	69	0.9179797979797981	39	0.5414141414141415	79	1.725656565656566	187
complete	0.1	0.7	0.1	0.1	NS	0.5892929292929293	60	0.5771717171717171	41	0.11757575757575757	70	1.284040404040404	171
complete	0.1	0.7	0.1	0.1	NS	0.11757575757575757	59	0.46464646464646464	39	0.6424242424242426	83	1.2246464646464648	181
complete	0.1	0.7	0.1	0.1	NS	0.21353535353535352	60	1.5733333333333335	35	0.058787878787878785	82	1.845656565656566	177
complete	0.1	0.7	0.1	0.1	NS	0.2539393939393939	64	0.6240404040404042	37	0.19030303030303028	76	1.0682828282828285	177
complete	0.1	0.7	0.1	0.1	NS	0.3686868686868687	56	0.058787878787878785	38	0.4490909090909091	71	0.8765656565656568	165
complete	0.1	0.7	0.1	0.1	NS	0.33414141414141413	60	1.0545454545454547	47	0.30787878787878786	69	1.6965656565656568	176
complete	0.1	0.7	0.1	0.1	NS	0.3127272727272727	60	0.5068686868686868	36	0.19515151515151513	86	1.0147474747474747	182
complete	0.1	0.7	0.1	0.1	NS	0.8280808080808082	68	0.3117171717171717	37	0.7923232323232323	94	1.9321212121212128	199
complete	0.1	0.7	0.1	0.1	NS	0.566060606060606	70	0.5157575757575757	45	0.6771717171717173	87	1.758989898989899	202
complete	0.1	0.7	0.1	0.1	NS	0.0	66	1.5216161616161616	25	0.6571717171717172	73	2.1787878787878787	164
complete	0.1	0.7	0.1	0.1	NS	0.17636363636363636	78	0.2503030303030303	47	0.4745454545454545	89	0.9012121212121214	214
complete	0.1	0.7	0.1	0.1	NS	0.837979797979798	72	0.1486868686868687	44	0.26626262626262626	80	1.2529292929292932	196
complete	0.1	0.7	0.1	0.1	NS	0.058787878787878785	57	0.19777777777777777	43	0.9230303030303031	89	1.1795959595959598	189
complete	0.1	0.7	0.1	0.1	NS	0.3305050505050505	55	0.13636363636363635	35	0.9541414141414144	88	1.4210101010101013	178
complete	0.1	0.7	0.1	0.1	NS	0.4858585858585858	73	1.2311111111111113	64	1.3680808080808082	87	3.0850505050505044	224
complete	0.1	0.7	0.1	0.1	NS	0.20909090909090908	70	0.5151515151515151	29	0.5367676767676768	71	1.2610101010101011	170
complete	0.1	0.7	0.1	0.1	NS	0.5418181818181818	55	0.48484848484848486	40	0.5804040404040403	79	1.6070707070707073	174
complete	0.1	0.7	0.1	0.1	NS	0.15474747474747474	76	0.9597979797979798	49	0.735959595959596	67	1.8505050505050509	192
complete	0.1	0.7	0.1	0.1	NS	0.6666666666666666	57	0.5565656565656566	37	0.3103030303030303	87	1.533535353535354	181
complete	0.1	0.7	0.1	0.1	NS	0.11757575757575757	62	0.40626262626262627	44	0.3018181818181818	91	0.8256565656565658	197
complete	0.1	0.7	0.1	0.1	NS	0.17272727272727273	60	0.15474747474747474	35	0.11757575757575757	75	0.44505050505050503	170
complete	0.1	0.7	0.1	0.1	NS	0.17353535353535354	68	0.5092929292929292	49	0.4797979797979798	89	1.162626262626263	206
complete	0.1	0.7	0.1	0.1	NS	0.15515151515151515	54	0.9698989898989898	42	0.3266666666666666	80	1.451717171717172	176
complete	0.1	0.7	0.1	0.1	NS	0.058787878787878785	52	0.4995959595959596	54	0.6559595959595961	72	1.2143434343434347	178
complete	0.1	0.7	0.1	0.1	NS	0.4026262626262626	67	1.0034343434343436	51	0.34909090909090906	87	1.7551515151515154	205
complete	0.1	0.7	0.1	0.1	NS	0.38989898989898986	66	1.2961616161616163	49	0.3939393939393939	67	2.08	182
complete	0.1	0.7	0.1	0.1	NS	0.0	67	0.5626262626262626	39	0.7943434343434345	80	1.3569696969696972	186
complete	0.1	0.7	0.1	0.1	NS	0.8432323232323232	52	0.11757575757575757	44	0.0	81	0.9608080808080809	177
complete	0.1	0.7	0.1	0.1	NS	0.6303030303030303	55	0.7797979797979797	40	0.8204040404040407	80	2.2305050505050503	175
complete	0.1	0.7	0.1	0.1	NS	0.388080808080808	62	0.0	42	0.5044444444444445	86	0.8925252525252525	190
complete	0.1	0.7	0.1	0.1	NS	0.42464646464646466	66	0.16545454545454547	51	0.17272727272727273	73	0.7628282828282829	190
complete	0.1	0.7	0.1	0.1	NS	0.18181818181818182	59	0.0	43	0.2507070707070707	90	0.43252525252525253	192
complete	0.1	0.7	0.1	0.1	NS	0.25757575757575757	61	0.6543434343434344	34	0.19777777777777777	82	1.1096969696969698	177
complete	0.1	0.7	0.1	0.1	NS	0.46080808080808083	47	0.8745454545454545	41	0.5761616161616162	93	1.9115151515151518	181
complete	0.1	0.7	0.1	0.1	NS	0.8002020202020201	56	0.5808080808080808	48	0.2539393939393939	88	1.6349494949494952	192
complete	0.1	0.7	0.1	0.1	NS	0.2511111111111111	74	0.3939393939393939	48	0.3315151515151515	76	0.9765656565656569	198
complete	0.1	0.7	0.1	0.1	NS	0.4226262626262626	47	0.4296969696969697	30	0.48626262626262623	84	1.3385858585858588	161
complete	0.1	0.7	0.1	0.1	NS	0.3127272727272727	73	0.4884848484848484	42	0.13636363636363635	69	0.9375757575757575	184
complete	0.1	0.7	0.1	0.1	NS	0.6044444444444446	59	1.5456565656565657	45	0.3593939393939394	107	2.5094949494949494	211
complete	0.1	0.7	0.1	0.1	NS	0.9264646464646465	63	0.0	41	0.0	100	0.9264646464646465	204
complete	0.1	0.7	0.1	0.1	NS	0.11757575757575757	59	0.27212121212121215	47	0.3202020202020202	86	0.70989898989899	192
complete	0.1	0.7	0.1	0.1	NS	0.11757575757575757	74	0.5298989898989899	37	0.5002020202020201	82	1.147676767676768	193
complete	0.1	0.7	0.1	0.1	NS	0.29818181818181816	76	0.9832323232323231	32	0.13636363636363635	92	1.417777777777778	200
complete	0.1	0.7	0.1	0.1	NS	0.20909090909090908	61	1.0652525252525253	42	0.5115151515151515	92	1.785858585858586	195
complete	0.1	0.7	0.1	0.1	NS	0.3498989898989899	73	0.1486868686868687	58	0.7591919191919192	80	1.2577777777777779	211
complete	0.1	0.7	0.1	0.1	NS	0.33414141414141413	58	0.41454545454545455	42	0.5953535353535353	81	1.3440404040404046	181
complete	0.1	0.7	0.1	0.1	NS	0.4957575757575758	64	0.5775757575757576	54	0.058787878787878785	72	1.132121212121212	190
complete	0.1	0.7	0.1	0.1	NS	0.2911111111111111	48	0.9161616161616163	57	0.7189898989898992	82	1.9262626262626268	187
complete	0.1	0.7	0.1	0.1	NS	0.17353535353535354	64	0.58	37	0.36505050505050507	77	1.1185858585858588	178
complete	0.1	0.7	0.1	0.1	NS	0.22787878787878788	62	0.7282828282828283	41	0.8648484848484852	82	1.8210101010101014	185
complete	0.1	0.7	0.1	0.1	NS	0.515959595959596	65	0.302020202020202	37	0.4997979797979798	97	1.317777777777778	199
complete	0.1	0.7	0.1	0.1	NS	0.4674747474747475	62	1.2458585858585858	34	0.7222222222222221	66	2.4355555555555553	162
complete	0.1	0.7	0.1	0.1	NS	0.11757575757575757	75	0.608080808080808	42	0.24909090909090906	79	0.9747474747474748	196
complete	0.1	0.7	0.1	0.1	NS	0.611919191919192	60	0.9505050505050505	43	0.6880808080808082	80	2.250505050505051	183
complete	0.1	0.7	0.1	0.1	NS	0.3802020202020202	71	2.538989898989899	36	0.38989898989898986	76	3.309090909090908	183
complete	0.1	0.7	0.1	0.1	NS	0.23515151515151514	58	0.5533333333333333	45	0.13636363636363635	77	0.924848484848485	180
complete	0.1	0.7	0.1	0.1	NS	0.3498989898989899	67	0.4173737373737374	32	0.6109090909090908	77	1.3781818181818184	176
complete	0.1	0.7	0.1	0.1	NS	0.4933333333333333	68	0.6927272727272727	39	0.3274747474747475	83	1.5135353535353537	190
complete	0.1	0.7	0.1	0.1	NS	0.2915151515151515	61	0.7365656565656565	43	0.3646464646464646	87	1.392727272727273	191
complete	0.1	0.7	0.1	0.1	NS	0.7286868686868687	68	0.7680808080808081	52	0.22848484848484849	95	1.7252525252525255	215
complete	0.1	0.7	0.1	0.1	NS	0.11757575757575757	55	0.15474747474747474	44	0.6963636363636365	86	0.9686868686868688	185
complete	0.1	0.7	0.1	0.1	NS	0.09595959595959595	60	0.2503030303030303	51	0.6773737373737374	69	1.0236363636363637	180
complete	0.1	0.7	0.1	0.1	NS	0.21353535353535352	59	0.2511111111111111	50	0.8628282828282828	75	1.327474747474748	184
complete	0.1	0.7	0.1	0.1	NS	0.19515151515151513	70	0.5917171717171716	38	0.3418181818181818	108	1.128686868686869	216
complete	0.1	0.7	0.1	0.1	NS	0.0	64	0.8212121212121213	49	0.4345454545454545	105	1.2557575757575759	218
complete	0.1	0.7	0.1	0.1	NS	0.13636363636363635	78	1.051111111111111	52	0.40020202020202017	76	1.587676767676768	206
complete	0.1	0.7	0.1	0.1	NS	0.2406060606060606	44	1.1220202020202021	41	0.13636363636363635	74	1.4989898989898993	159
complete	0.1	0.7	0.1	0.1	NS	0.8721212121212123	73	0.49636363636363634	35	0.2678787878787878	84	1.636363636363637	192
complete	0.1	0.7	0.1	0.1	NS	0.27535353535353535	58	1.6274747474747477	44	0.5008080808080808	97	2.4036363636363642	199
complete	0.1	0.7	0.1	0.1	NS	0.5078787878787878	57	0.09595959595959595	34	0.4038383838383838	101	1.0076767676767675	192
complete	0.1	0.7	0.1	0.1	NS	0.21353535353535352	62	0.0	42	0.3117171717171717	86	0.5252525252525252	190
complete	0.1	0.7	0.1	0.1	NS	0.28505050505050505	66	0.2903030303030303	44	0.6038383838383838	84	1.1791919191919196	194
complete	0.1	0.7	0.1	0.1	NS	0.5836363636363637	74	0.28505050505050505	43	0.9868686868686872	87	1.855555555555556	204
complete	0.1	0.7	0.1	0.1	NS	0.46303030303030296	75	0.31535353535353533	35	0.20909090909090908	106	0.9874747474747474	216
complete	0.1	0.7	0.1	0.1	NS	0.362020202020202	64	0.3674747474747475	41	1.0791919191919193	85	1.808686868686869	190
complete	0.1	0.7	0.1	0.1	NS	0.058787878787878785	76	0.5115151515151515	47	0.40505050505050505	84	0.9753535353535354	207
complete	0.1	0.7	0.1	0.1	NS	0.058787878787878785	56	0.3098989898989899	33	0.5072727272727273	91	0.875959595959596	180
complete	0.1	0.7	0.1	0.1	NS	0.5553535353535354	65	0.28020202020202023	39	0.2539393939393939	66	1.0894949494949495	170
complete	0.1	0.7	0.1	0.1	NS	0.2315151515151515	65	1.2717171717171718	43	0.7365656565656566	83	2.23979797979798	191
complete	0.1	0.7	0.1	0.1	NS	0.31535353535353533	49	0.5042424242424243	32	0.762020202020202	88	1.581616161616162	169
complete	0.1	0.7	0.1	0.1	NS	0.8317171717171717	40	0.5747474747474748	49	0.9630303030303031	85	2.3694949494949498	174
complete	0.1	0.7	0.1	0.1	NS	0.37535353535353533	69	0.8852525252525253	46	0.5755555555555556	87	1.8361616161616163	202
complete	0.1	0.7	0.1	0.1	NS	0.7456565656565657	53	0.5903030303030303	50	0.8787878787878789	81	2.214747474747475	184
complete	0.1	0.7	0.1	0.1	NS	0.058787878787878785	65	0.9581818181818182	44	0.45171717171717174	92	1.468686868686869	201
complete	0.1	0.7	0.1	0.1	NS	0.0	65	0.7854545454545454	39	0.2727272727272727	96	1.0581818181818183	200
complete	0.1	0.7	0.1	0.1	NS	0.5929292929292929	62	0.6476767676767676	46	0.21353535353535352	108	1.4541414141414142	216
complete	0.1	0.7	0.1	0.1	NS	0.44626262626262625	69	1.1234343434343435	48	0.5563636363636364	74	2.1260606060606064	191
complete	0.1	0.7	0.1	0.1	NS	0.6232323232323232	64	1.0305050505050506	48	0.058787878787878785	86	1.7125252525252528	198
complete	0.1	0.7	0.1	0.1	NS	0.19515151515151513	75	0.19515151515151513	31	0.46383838383838377	94	0.8541414141414141	200
complete	0.1	0.7	0.1	0.1	NS	0.5002020202020202	56	0.5672727272727273	44	0.7290909090909092	92	1.796565656565657	192
complete	0.1	0.7	0.1	0.1	NS	0.058787878787878785	64	0.6244444444444446	45	0.4317171717171717	87	1.1149494949494954	196
complete	0.1	0.7	0.1	0.1	NS	1.2795959595959596	77	0.678989898989899	28	0.3686868686868687	69	2.327272727272727	174
complete	0.1	0.7	0.1	0.1	NS	0.42383838383838385	63	0.5878787878787879	46	0.42383838383838385	84	1.4355555555555557	193
complete	0.1	0.7	0.1	0.1	NS	0.7195959595959596	58	0.5672727272727273	52	0.5957575757575758	91	1.882626262626263	201
complete	0.1	0.7	0.1	0.1	NS	0.5571717171717172	63	0.17636363636363636	28	0.2993939393939394	69	1.0329292929292933	160
complete	0.1	0.7	0.1	0.1	NS	0.21333333333333335	63	0.3606060606060606	36	0.48969696969696963	98	1.0636363636363637	197
complete	0.1	0.7	0.1	0.1	NS	0.6517171717171717	66	1.08	56	0.3525252525252525	82	2.084242424242425	204
complete	0.1	0.7	0.1	0.1	NS	0.19515151515151513	65	0.48484848484848486	40	0.4121212121212121	77	1.092121212121212	182
complete	0.1	0.7	0.1	0.1	NS	0.35454545454545455	57	1.5062626262626264	35	0.3127272727272727	96	2.1735353535353537	188
complete	0.1	0.7	0.1	0.1	NS	0.2503030303030303	67	1.5202020202020203	41	0.6014141414141414	90	2.371919191919192	198
complete	0.1	0.7	0.1	0.1	NS	0.2539393939393939	57	0.42343434343434344	46	0.23272727272727273	93	0.9101010101010103	196
complete	0.1	0.7	0.1	0.1	NS	0.7783838383838385	41	2.1880808080808083	40	0.302020202020202	94	3.2684848484848485	175
complete	0.1	0.7	0.1	0.1	NS	0.5305050505050505	65	1.1096969696969698	53	0.24909090909090909	79	1.8892929292929297	197
complete	0.1	0.7	0.1	0.1	NS	0.2511111111111111	68	0.984040404040404	55	0.2723232323232323	70	1.5074747474747476	193
complete	0.1	0.7	0.1	0.1	NS	0.7303030303030305	49	0.7290909090909092	33	0.058787878787878785	85	1.5181818181818185	167
complete	0.1	0.7	0.1	0.1	NS	0.4042424242424242	57	0.6595959595959596	41	0.2723232323232323	99	1.3361616161616163	197
complete	0.1	0.7	0.1	0.1	NS	0.1315151515151515	63	0.13636363636363635	46	0.2539393939393939	77	0.5218181818181817	186
complete	0.1	0.7	0.1	0.1	NS	0.20747474747474748	68	0.07757575757575758	42	0.6886868686868688	76	0.9737373737373738	186
complete	0.1	0.7	0.1	0.1	NS	0.49292929292929294	62	1.653939393939394	42	0.22787878787878788	77	2.3747474747474744	181
complete	0.1	0.7	0.1	0.1	NS	0.6262626262626263	84	0.7014141414141415	48	0.11757575757575757	95	1.4452525252525257	227
complete	0.1	0.7	0.1	0.1	NS	0.495959595959596	51	0.0	39	0.11757575757575757	102	0.6135353535353536	192
complete	0.1	0.7	0.1	0.1	NS	0.5014141414141414	55	0.7684848484848485	48	0.2315151515151515	88	1.5014141414141415	191
complete	0.1	0.7	0.1	0.1	NS	0.3117171717171717	80	1.152121212121212	46	0.6547474747474747	82	2.118585858585859	208
complete	0.1	0.7	0.1	0.1	NS	0.19515151515151513	62	0.5945454545454545	42	0.7208080808080808	86	1.5105050505050508	190
complete	0.1	0.7	0.1	0.1	NS	0.48808080808080806	64	0.6911111111111111	48	0.4690909090909091	70	1.6482828282828286	182
complete	0.1	0.7	0.1	0.1	NS	0.45454545454545453	62	0.5812121212121213	34	0.6644444444444444	101	1.7002020202020205	197
complete	0.1	0.7	0.1	0.1	NS	0.2911111111111111	58	0.8602020202020201	40	0.24909090909090906	89	1.4004040404040405	187
complete	0.1	0.7	0.1	0.1	NS	0.11757575757575757	56	1.107878787878788	37	0.17636363636363636	91	1.401818181818182	184
complete	0.1	0.7	0.1	0.1	NS	0.15474747474747474	70	0.19515151515151513	38	0.6377777777777778	83	0.9876767676767677	191
complete	0.1	0.7	0.1	0.1	NS	0.1486868686868687	58	0.38202020202020204	42	0.6652525252525252	83	1.1959595959595961	183
complete	0.1	0.7	0.1	0.1	NS	0.0	44	0.13636363636363635	44	0.6068686868686868	79	0.7432323232323232	167
complete	0.1	0.7	0.1	0.1	NS	0.34969696969696973	62	0.07757575757575758	38	0.5323232323232323	84	0.9595959595959597	184
complete	0.1	0.7	0.1	0.1	NS	0.4121212121212121	61	0.07757575757575758	48	1.143030303030303	86	1.632727272727273	195
complete	0.1	0.7	0.1	0.1	NS	0.7989898989898989	48	0.0	42	0.2723232323232323	89	1.0713131313131314	179
complete	0.1	0.7	0.1	0.1	NS	0.33414141414141413	60	0.6224242424242425	45	0.5371717171717172	81	1.493737373737374	186
complete	0.1	0.7	0.1	0.1	NS	0.4303030303030303	68	0.19777777777777777	34	0.6260606060606062	89	1.2541414141414144	191
complete	0.1	0.7	0.1	0.1	NS	0.6977777777777778	66	0.3094949494949495	28	0.11757575757575757	95	1.124848484848485	189
complete	0.1	0.7	0.1	0.1	NS	0.09595959595959595	61	0.21393939393939393	62	0.5806060606060607	88	0.8905050505050507	211
complete	0.1	0.7	0.1	0.1	NS	0.792929292929293	58	0.058787878787878785	55	0.11757575757575757	88	0.9692929292929295	201
complete	0.1	0.7	0.1	0.1	NS	0.35696969696969694	58	0.8636363636363638	44	0.28505050505050505	76	1.505656565656566	178
complete	0.1	0.7	0.1	0.1	NS	0.11393939393939394	59	1.22969696969697	31	0.7547474747474748	80	2.0983838383838385	170
complete	0.1	0.7	0.1	0.1	NS	0.6305050505050505	61	0.618989898989899	47	0.4527272727272727	99	1.7022222222222223	207
complete	0.1	0.7	0.1	0.1	NS	0.11757575757575757	59	0.9307070707070707	32	0.42666666666666664	82	1.4749494949494952	173
complete	0.1	0.7	0.1	0.1	NS	0.11757575757575757	69	1.7422222222222221	28	0.9129292929292929	80	2.772727272727273	177
complete	0.1	0.7	0.1	0.1	NS	0.3315151515151515	60	0.5636363636363636	24	0.7836363636363637	86	1.6787878787878787	170
complete	0.1	0.7	0.1	0.1	NS	0.11757575757575757	54	0.951919191919192	48	0.3498989898989899	81	1.4193939393939397	183
complete	0.1	0.7	0.1	0.1	NS	0.4711111111111111	54	1.1420202020202022	57	1.0034343434343436	84	2.6165656565656565	195
complete	0.1	0.7	0.1	0.1	NS	0.598989898989899	84	1.0187878787878788	43	0.40545454545454546	74	2.0232323232323237	201
complete	0.1	0.7	0.1	0.1	NS	0.71010101010101	51	0.19515151515151513	42	0.36666666666666664	78	1.2719191919191921	171
complete	0.1	0.7	0.1	0.1	NS	0.26626262626262626	49	0.42424242424242425	37	0.4115151515151515	94	1.1020202020202023	180
complete	0.1	0.7	0.1	0.1	NS	0.27212121212121215	57	1.5272727272727276	36	0.34909090909090906	106	2.1484848484848484	199
complete	0.1	0.7	0.1	0.1	NS	0.2862626262626262	61	0.058787878787878785	40	0.7014141414141414	82	1.0464646464646465	183
complete	0.1	0.7	0.1	0.1	NS	0.5228282828282829	72	0.11757575757575757	40	0.2727272727272727	94	0.9131313131313135	206
complete	0.1	0.7	0.1	0.1	NS	0.15474747474747474	70	0.5571717171717172	52	0.7830303030303032	79	1.494949494949495	201
complete	0.1	0.7	0.1	0.1	NS	0.3608080808080808	59	1.0383838383838384	33	0.5775757575757576	91	1.9767676767676772	183
complete	0.1	0.7	0.1	0.1	NS	0.13636363636363635	73	0.6389898989898989	40	0.4242424242424242	91	1.1995959595959595	204
complete	0.1	0.7	0.1	0.1	NS	0.2862626262626262	54	0.1486868686868687	51	0.19151515151515153	85	0.6264646464646464	190
complete	0.1	0.7	0.1	0.1	NS	0.11757575757575757	60	0.33515151515151514	37	0.8276767676767676	91	1.2804040404040407	188
complete	0.1	0.7	0.1	0.1	NS	0.283030303030303	63	0.09595959595959595	42	0.40505050505050505	77	0.7840404040404041	182
complete	0.1	0.7	0.1	0.1	NS	0.17636363636363636	58	1.3535353535353536	35	0.49818181818181817	85	2.028080808080808	178
complete	0.1	0.7	0.1	0.1	NS	0.3315151515151515	80	0.381010101010101	41	0.5595959595959596	82	1.272121212121212	203
complete	0.1	0.7	0.1	0.1	NS	0.18181818181818182	48	0.2993939393939394	40	0.3311111111111111	101	0.8123232323232324	189
complete	0.1	0.7	0.1	0.1	NS	0.6802020202020203	72	0.29393939393939394	39	0.17636363636363636	68	1.150505050505051	179
complete	0.1	0.7	0.1	0.1	NS	0.5105050505050505	57	0.5157575757575757	60	0.21393939393939393	78	1.2402020202020203	195
complete	0.1	0.7	0.1	0.1	NS	0.36262626262626263	50	0.5096969696969698	45	0.30787878787878786	98	1.1802020202020205	193
complete	0.1	0.7	0.1	0.1	NS	0.20909090909090908	57	0.7630303030303031	31	0.2539393939393939	88	1.2260606060606063	176
complete	0.1	0.7	0.1	0.1	NS	0.7981818181818182	69	0.9844444444444445	45	0.8911111111111112	73	2.673737373737373	187
complete	0.1	0.7	0.1	0.1	NS	0.39575757575757575	51	0.7884848484848485	50	0.3315151515151515	90	1.515757575757576	191
complete	0.1	0.7	0.1	0.1	NS	0.4668686868686869	75	0.6252525252525253	48	0.6797979797979798	77	1.7719191919191921	200
complete	0.1	0.7	0.1	0.1	NS	0.5044444444444445	60	0.40929292929292926	46	0.13636363636363635	89	1.0501010101010102	195
complete	0.1	0.7	0.1	0.1	NS	0.11757575757575757	55	0.24909090909090906	32	0.736969696969697	99	1.1036363636363637	186
complete	0.1	0.7	0.1	0.1	NS	0.21353535353535352	66	0.31636363636363635	50	0.058787878787878785	90	0.5886868686868687	206
complete	0.1	0.7	0.1	0.1	NS	0.9383838383838384	62	1.7723232323232325	41	0.5048484848484849	88	3.2155555555555555	191
complete	0.1	0.7	0.1	0.1	NS	0.3274747474747475	51	0.8313131313131312	39	1.4345454545454548	89	2.5933333333333333	179
complete	0.1	0.7	0.1	0.1	NS	0.21333333333333335	83	0.1315151515151515	57	0.2723232323232323	89	0.6171717171717171	229
complete	0.1	0.7	0.1	0.1	NS	0.2903030303030303	62	1.1991919191919194	38	0.9868686868686871	76	2.4763636363636357	176
complete	0.1	0.7	0.1	0.1	NS	0.32505050505050503	63	0.17636363636363636	37	0.34383838383838383	78	0.8452525252525254	178
complete	0.1	0.7	0.1	0.1	NS	0.11757575757575757	62	0.11757575757575757	46	0.058787878787878785	83	0.29393939393939394	191
complete	0.1	0.7	0.1	0.1	NS	0.13636363636363635	63	0.058787878787878785	48	0.44626262626262625	113	0.6414141414141414	224
complete	0.1	0.7	0.1	0.1	NS	0.32505050505050503	72	0.7553535353535354	39	0.7614141414141414	85	1.841818181818182	196
complete	0.1	0.7	0.1	0.1	NS	0.8553535353535354	59	0.34969696969696973	40	0.17272727272727273	84	1.377777777777778	183
complete	0.1	0.7	0.1	0.1	NS	0.3753535353535354	60	0.6208080808080808	41	0.4195959595959596	89	1.415757575757576	190
complete	0.1	0.7	0.1	0.1	NS	0.3127272727272727	60	0.5125252525252525	33	0.3311111111111111	90	1.1563636363636365	183
complete	0.1	0.7	0.1	0.1	NS	0.0	53	0.5006060606060606	46	0.44060606060606056	85	0.9412121212121212	184
complete	0.1	0.7	0.1	0.1	NS	0.34383838383838383	51	0.6193939393939394	51	0.486060606060606	82	1.4492929292929293	184
complete	0.1	0.7	0.1	0.1	NS	0.17272727272727273	59	0.3018181818181818	49	0.17636363636363636	88	0.650909090909091	196
complete	0.1	0.7	0.1	0.1	NS	0.3315151515151515	61	0.40424242424242424	40	0.17353535353535354	66	0.9092929292929292	167
complete	0.1	0.7	0.1	0.1	NS	0.7476767676767677	56	0.5781818181818181	43	0.5014141414141414	73	1.8272727272727274	172
complete	0.1	0.7	0.1	0.1	NS	0.058787878787878785	72	0.17353535353535354	47	0.5254545454545455	96	0.7577777777777779	215
complete	0.1	0.7	0.1	0.1	NS	0.4078787878787879	63	0.1315151515151515	39	0.3094949494949495	79	0.8488888888888889	181
complete	0.1	0.7	0.1	0.1	NS	0.7454545454545455	57	0.7177777777777778	41	0.3838383838383838	106	1.8470707070707075	204
complete	0.1	0.7	0.1	0.1	NS	0.23515151515151514	72	0.42424242424242425	43	0.4351515151515152	67	1.0945454545454545	182
complete	0.1	0.7	0.1	0.1	NS	0.2539393939393939	62	0.17353535353535354	48	0.19515151515151513	100	0.6226262626262626	210
complete	0.1	0.7	0.1	0.1	NS	0.28505050505050505	67	0.2539393939393939	44	0.42343434343434344	84	0.9624242424242423	195
complete	0.1	0.7	0.1	0.1	NS	0.6032323232323232	75	0.2678787878787878	34	0.3311111111111111	62	1.2022222222222225	171
complete	0.1	0.7	0.1	0.1	S	0.28505050505050505	52	0.0	16	0.0	35	0.28505050505050505	103
complete	0.1	0.7	0.1	0.1	S	0.33090909090909093	64	0.0	18	0.058787878787878785	31	0.3896969696969697	113
complete	0.1	0.7	0.1	0.1	S	0.32323232323232326	62	0.7941414141414141	28	0.058787878787878785	38	1.1761616161616162	128
complete	0.1	0.7	0.1	0.1	S	0.058787878787878785	54	0.0	23	0.0	36	0.058787878787878785
complete	0.1	0.7	0.1	0.1	S	0.11757575757575757	53	1.1044444444444443	20	0.0	32	1.222020202020202	105
complete	0.1	0.7	0.1	0.1	S	0.3802020202020202	57	0.23232323232323232	28	0.402020202020202	35	1.0145454545454544	120
complete	0.1	0.7	0.1	0.1	S	0.27212121212121215	48	1.0074747474747476	21	0.058787878787878785	29	1.3383838383838385	98
complete	0.1	0.7	0.1	0.1	S	0.17636363636363636	59	0.0	29	0.11393939393939394	28	0.2903030303030303	116
complete	0.1	0.7	0.1	0.1	S	0.2723232323232323	49	0.07757575757575758	24	0.4480808080808081	27	0.7979797979797979	100
complete	0.1	0.7	0.1	0.1	S	0.19515151515151513	44	0.28505050505050505	18	0.058787878787878785	31	0.538989898989899	93
complete	0.1	0.7	0.1	0.1	S	0.11757575757575757	61	0.058787878787878785	26	0.0	34	0.17636363636363636	121
complete	0.1	0.7	0.1	0.1	S	0.40787878787878784	54	0.09595959595959595	25	0.11757575757575757	35	0.6214141414141414	114
complete	0.1	0.7	0.1	0.1	S	0.7523232323232325	42	0.0	19	0.39515151515151514	30	1.1474747474747478	91
complete	0.1	0.7	0.1	0.1	S	0.545050505050505	46	0.3466666666666667	21	0.35777777777777775	43	1.2494949494949494	110
complete	0.1	0.7	0.1	0.1	S	0.19515151515151513	61	0.13636363636363635	11	0.3795959595959596	29	0.711111111111111	101
complete	0.1	0.7	0.1	0.1	S	0.058787878787878785	48	0.3941414141414141	21	0.0	28	0.4529292929292929	97
complete	0.1	0.7	0.1	0.1	S	1.005050505050505	48	0.46505050505050505	21	0.3886868686868687	32	1.8587878787878789	101
complete	0.1	0.7	0.1	0.1	S	0.4973737373737374	41	0.0	28	0.20747474747474748	26	0.704848484848485	95
complete	0.1	0.7	0.1	0.1	S	0.19515151515151513	45	0.5662626262626262	31	0.19151515151515153	33	0.9529292929292927	109
complete	0.1	0.7	0.1	0.1	S	0.23515151515151514	44	0.35777777777777775	33	0.058787878787878785	24	0.6517171717171717	101
complete	0.1	0.7	0.1	0.1	S	0.9397979797979799	51	0.15474747474747474	19	0.43757575757575756	33	1.5321212121212122	103
complete	0.1	0.7	0.1	0.1	S	0.43030303030303024	56	0.5436363636363637	20	0.27151515151515154	27	1.2454545454545454	103
complete	0.1	0.7	0.1	0.1	S	0.11393939393939394	46	0.6335353535353536	28	0.07757575757575758	39	0.8250505050505053	113
complete	0.1	0.7	0.1	0.1	S	0.396969696969697	46	0.8698989898989898	25	0.17353535353535354	33	1.4404040404040406	104
complete	0.1	0.7	0.1	0.1	S	0.15515151515151515	49	0.5054545454545455	24	0.11757575757575757	24	0.7781818181818183	97
complete	0.1	0.7	0.1	0.1	S	0.2727272727272727	40	0.5151515151515151	23	0.058787878787878785	20	0.8466666666666667	83
complete	0.1	0.7	0.1	0.1	S	0.2911111111111111	49	0.378989898989899	25	0.4731313131313132	29	1.1432323232323232	103
complete	0.1	0.7	0.1	0.1	S	0.31636363636363635	52	0.6478787878787879	24	0.3018181818181818	33	1.266060606060606	109
complete	0.1	0.7	0.1	0.1	S	0.5056565656565657	59	0.1315151515151515	16	0.15474747474747474	28	0.7919191919191919	103
complete	0.1	0.7	0.1	0.1	S	0.19030303030303028	56	0.5121212121212121	25	0.11757575757575757	33	0.8200000000000001	114
complete	0.1	0.7	0.1	0.1	S	0.5202020202020202	56	0.32727272727272727	28	0.48868686868686867	37	1.3361616161616163	121
complete	0.1	0.7	0.1	0.1	S	0.6175757575757576	43	1.564848484848485	25	0.0	38	2.1824242424242426	106
complete	0.1	0.7	0.1	0.1	S	0.42323232323232324	48	0.3282828282828283	29	0.21393939393939393	36	0.9654545454545456	113
complete	0.1	0.7	0.1	0.1	S	0.6498989898989899	50	0.0	21	0.1315151515151515	22	0.7814141414141413	93
complete	0.1	0.7	0.1	0.1	S	0.058787878787878785	55	1.0684848484848486	23	0.0	30	1.1272727272727274	108
complete	0.1	0.7	0.1	0.1	S	0.7145454545454546	52	0.6686868686868688	27	0.0	26	1.3832323232323234	105
complete	0.1	0.7	0.1	0.1	S	0.23515151515151514	57	0.09595959595959595	26	0.21353535353535352	37	0.5446464646464646	120
complete	0.1	0.7	0.1	0.1	S	0.3686868686868687	50	0.23232323232323232	19	0.34383838383838383	28	0.9448484848484848	97
complete	0.1	0.7	0.1	0.1	S	0.34626262626262627	37	0.25757575757575757	15	0.3094949494949495	40	0.9133333333333333	92
complete	0.1	0.7	0.1	0.1	S	0.5343434343434343	43	0.1486868686868687	27	0.11757575757575757	36	0.8006060606060608	106
complete	0.1	0.7	0.1	0.1	S	0.11757575757575757	56	1.2751515151515151	24	0.0	36	1.3927272727272728	116
complete	0.1	0.7	0.1	0.1	S	0.30787878787878786	41	0.17272727272727273	20	0.16545454545454547	37	0.646060606060606	98
complete	0.1	0.7	0.1	0.1	S	0.3527272727272727	43	0.9143434343434345	18	0.058787878787878785	29	1.325858585858586	90
complete	0.1	0.7	0.1	0.1	S	0.6523232323232323	50	0.0	27	0.13636363636363635	32	0.7886868686868687	109
complete	0.1	0.7	0.1	0.1	S	0.45676767676767677	38	0.058787878787878785	24	0.11393939393939394	30	0.6294949494949494	92
complete	0.1	0.7	0.1	0.1	S	0.23515151515151514	44	0.058787878787878785	15	0.07757575757575758	36	0.3715151515151515	95
complete	0.1	0.7	0.1	0.1	S	0.6341414141414141	56	0.4006060606060606	21	0.0	29	1.0347474747474745	106
complete	0.1	0.7	0.1	0.1	S	0.5529292929292928	49	0.4226262626262626	26	0.11757575757575757	34	1.093131313131313	109
complete	0.1	0.7	0.1	0.1	S	0.87010101010101	43	0.11393939393939394	24	0.5050505050505051	30	1.489090909090909	97
complete	0.1	0.7	0.1	0.1	S	0.43212121212121213	43	0.0	24	0.07757575757575758	38	0.5096969696969698	105
complete	0.1	0.7	0.1	0.1	S	0.3266666666666666	54	0.058787878787878785	23	0.11757575757575757	34	0.5030303030303029	111
complete	0.1	0.7	0.1	0.1	S	0.4301010101010101	55	0.17636363636363636	19	0.43454545454545457	32	1.0410101010101012	106
complete	0.1	0.7	0.1	0.1	S	0.15474747474747474	45	0.2315151515151515	37	0.17272727272727273	29	0.5589898989898989	111
complete	0.1	0.7	0.1	0.1	S	0.30787878787878786	45	0.11757575757575757	22	0.058787878787878785	37	0.4842424242424242	104
complete	0.1	0.7	0.1	0.1	S	0.13636363636363635	58	0.4353535353535353	22	0.058787878787878785	32	0.6305050505050505	112
complete	0.1	0.7	0.1	0.1	S	0.19515151515151513	50	0.1315151515151515	28	0.24303030303030304	37	0.5696969696969697	115
complete	0.1	0.7	0.1	0.1	S	0.36787878787878786	60	0.19515151515151513	19	0.40121212121212124	31	0.9642424242424242	110
complete	0.1	0.7	0.1	0.1	S	0.11757575757575757	45	0.07757575757575758	24	0.058787878787878785	33	0.2539393939393939	102
complete	0.1	0.7	0.1	0.1	S	0.19151515151515153	44	0.477979797979798	22	0.2872727272727273	27	0.9567676767676768	93
complete	0.1	0.7	0.1	0.1	S	0.626868686868687	64	0.7511111111111111	21	0.32323232323232326	33	1.7012121212121216	118
complete	0.1	0.7	0.1	0.1	S	0.2727272727272727	52	1.5717171717171716	16	0.058787878787878785	31	1.9032323232323232	99
complete	0.1	0.7	0.1	0.1	S	0.45454545454545453	38	0.058787878787878785	17	0.11757575757575757	26	0.630909090909091	81
complete	0.1	0.7	0.1	0.1	S	0.24303030303030304	50	0.058787878787878785	23	0.16545454545454547	27	0.4672727272727273	100
complete	0.1	0.7	0.1	0.1	S	0.421010101010101	46	1.1606060606060606	25	0.17272727272727273	34	1.7543434343434345	105
complete	0.1	0.7	0.1	0.1	S	1.1032323232323233	49	0.26141414141414143	27	0.058787878787878785	28	1.4234343434343437	104
complete	0.1	0.7	0.1	0.1	S	0.4729292929292929	52	1.823030303030303	20	0.15474747474747474	41	2.450707070707071	113
complete	0.1	0.7	0.1	0.1	S	0.6852525252525252	36	0.20747474747474748	23	0.35454545454545455	38	1.2472727272727275	97
complete	0.1	0.7	0.1	0.1	S	0.3315151515151515	55	0.0	31	0.07757575757575758	37	0.40909090909090906	123
complete	0.1	0.7	0.1	0.1	S	0.2686868686868687	46	0.11757575757575757	26	0.302020202020202	29	0.6882828282828284	101
complete	0.1	0.7	0.1	0.1	S	0.2862626262626262	52	0.5802020202020202	25	0.058787878787878785	28	0.9252525252525252	105
complete	0.1	0.7	0.1	0.1	S	0.3090909090909091	60	1.2432323232323232	29	0.2539393939393939	25	1.8062626262626265	114
complete	0.1	0.7	0.1	0.1	S	0.058787878787878785	53	0.19515151515151513	23	0.058787878787878785	30	0.3127272727272727	106
complete	0.1	0.7	0.1	0.1	S	0.4995959595959596	44	0.5636363636363637	23	0.11757575757575757	29	1.180808080808081	96
complete	0.1	0.7	0.1	0.1	S	0.4608080808080808	50	0.11393939393939394	27	0.058787878787878785	36	0.6335353535353535	113
complete	0.1	0.7	0.1	0.1	S	0.642020202020202	45	0.0	30	0.7698989898989899	39	1.411919191919192	114
complete	0.1	0.7	0.1	0.1	S	0.8789898989898992	54	0.0	27	0.0	35	0.8789898989898992	116
complete	0.1	0.7	0.1	0.1	S	0.13636363636363635	39	0.36848484848484847	27	0.058787878787878785	34	0.5636363636363637	100
complete	0.1	0.7	0.1	0.1	S	0.3315151515151515	51	0.0	17	0.815959595959596	33	1.1474747474747473	101
complete	0.1	0.7	0.1	0.1	S	0.19515151515151513	59	0.058787878787878785	18	0.0	28	0.2539393939393939	105
complete	0.1	0.7	0.1	0.1	S	0.3745454545454545	50	0.058787878787878785	27	0.0	43	0.4333333333333333	120
complete	0.1	0.7	0.1	0.1	S	0.40303030303030307	34	0.5484848484848485	20	0.058787878787878785	25	1.0103030303030303	79
complete	0.1	0.7	0.1	0.1	S	0.058787878787878785	41	0.19030303030303028	20	0.4484848484848485	34	0.6975757575757576	95
complete	0.1	0.7	0.1	0.1	S	0.2903030303030303	54	0.24303030303030304	19	0.6587878787878788	23	1.1921212121212121	96
complete	0.1	0.7	0.1	0.1	S	0.15474747474747474	48	0.058787878787878785	24	0.058787878787878785	27	0.2723232323232323	99
complete	0.1	0.7	0.1	0.1	S	0.19515151515151513	43	1.3820202020202021	27	0.21333333333333335	32	1.7905050505050506	102
complete	0.1	0.7	0.1	0.1	S	0.6557575757575758	45	0.1919191919191919	21	0.3880808080808081	37	1.2357575757575758	103
complete	0.1	0.7	0.1	0.1	S	0.4402020202020202	61	0.42727272727272725	29	0.09595959595959595	36	0.9634343434343434	126
complete	0.1	0.7	0.1	0.1	S	0.11757575757575757	54	0.553939393939394	24	0.0	34	0.6715151515151515	112
complete	0.1	0.7	0.1	0.1	S	0.19515151515151513	50	0.2793939393939394	31	0.058787878787878785	30	0.5333333333333333	111
complete	0.1	0.7	0.1	0.1	S	0.058787878787878785	64	0.058787878787878785	18	0.19777777777777777	32	0.31535353535353533	114
complete	0.1	0.7	0.1	0.1	S	0.6361616161616162	53	0.7086868686868687	23	0.19515151515151513	30	1.54	106
complete	0.1	0.7	0.1	0.1	S	0.3127272727272727	57	0.6082828282828283	32	0.45696969696969697	33	1.377979797979798	122
complete	0.1	0.7	0.1	0.1	S	0.47373737373737373	52	1.253131313131313	25	0.5117171717171717	40	2.2385858585858585	117
complete	0.1	0.7	0.1	0.1	S	0.2911111111111111	65	0.4547474747474748	19	0.19151515151515153	27	0.9373737373737373	111
complete	0.1	0.7	0.1	0.1	S	0.21353535353535352	47	0.0	22	0.19777777777777777	24	0.4113131313131313	93
complete	0.1	0.7	0.1	0.1	S	0.421010101010101	53	0.2406060606060606	26	0.058787878787878785	30	0.7204040404040404	109
complete	0.1	0.7	0.1	0.1	S	0.3414141414141414	52	0.058787878787878785	28	0.29373737373737374	38	0.6939393939393939	118
complete	0.1	0.7	0.1	0.1	S	0.3741414141414141	57	0.0	18	0.0	21	0.3741414141414141	96
complete	0.1	0.7	0.1	0.1	S	0.23232323232323232	48	0.31333333333333335	31	0.0	40	0.5456565656565656	119
complete	0.1	0.7	0.1	0.1	S	0.3094949494949495	52	0.8909090909090909	17	0.22747474747474744	35	1.427878787878788	104
complete	0.1	0.7	0.1	0.1	S	0.32141414141414143	61	1.3353535353535353	29	0.6428282828282827	27	2.299595959595959	117
complete	0.1	0.7	0.1	0.1	S	0.7727272727272729	46	0.39191919191919194	30	0.4072727272727273	25	1.5719191919191922	101
complete	0.1	0.7	0.1	0.1	S	0.1315151515151515	45	0.4397979797979798	23	0.3090909090909091	31	0.8804040404040404	99
complete	0.1	0.7	0.1	0.1	S	0.9995959595959596	47	0.5309090909090909	23	0.0	28	1.5305050505050506	98
complete	0.1	0.7	0.1	0.1	S	0.0	44	0.11757575757575757	15	0.13636363636363635	25	0.2539393939393939	84
complete	0.1	0.7	0.1	0.1	S	0.6898989898989899	47	0.23232323232323232	19	0.7042424242424242	23	1.6264646464646466	89
complete	0.1	0.7	0.1	0.1	S	0.13636363636363635	51	0.22848484848484849	29	0.13636363636363635	39	0.5012121212121212	119
complete	0.1	0.7	0.1	0.1	S	0.38707070707070707	51	0.1486868686868687	21	0.058787878787878785	27	0.5945454545454546	99
complete	0.1	0.7	0.1	0.1	S	0.13636363636363635	67	0.33515151515151514	23	0.0	46	0.4715151515151515	136
complete	0.1	0.7	0.1	0.1	S	0.3098989898989899	47	0.3981818181818182	29	0.4127272727272727	28	1.120808080808081	104
complete	0.1	0.7	0.1	0.1	S	0.31535353535353533	52	0.15474747474747474	29	0.0	32	0.4701010101010101	113
complete	0.1	0.7	0.1	0.1	S	0.6092929292929292	45	0.0	22	0.16545454545454547	46	0.7747474747474747	113
complete	0.1	0.7	0.1	0.1	S	0.42080808080808085	50	0.922020202020202	24	0.3490909090909091	28	1.691919191919192	102
complete	0.1	0.7	0.1	0.1	S	0.6591919191919192	54	0.27151515151515154	22	0.29818181818181816	31	1.228888888888889	107
complete	0.1	0.7	0.1	0.1	S	0.33090909090909093	51	0.616969696969697	39	0.1315151515151515	32	1.0793939393939396	122
complete	0.1	0.7	0.1	0.1	S	0.4826262626262626	58	0.058787878787878785	30	0.058787878787878785	31	0.6002020202020203	119
complete	0.1	0.7	0.1	0.1	S	0.11757575757575757	35	1.072727272727273	28	0.0	23	1.1903030303030304	86
complete	0.1	0.7	0.1	0.1	S	0.3466666666666666	60	0.7729292929292929	24	0.0	29	1.1195959595959595	113
complete	0.1	0.7	0.1	0.1	S	0.07757575757575758	48	0.058787878787878785	21	0.2098989898989899	27	0.34626262626262627	96
complete	0.1	0.7	0.1	0.1	S	0.4995959595959596	44	0.058787878787878785	27	0.5068686868686868	33	1.0652525252525253	104
complete	0.1	0.7	0.1	0.1	S	0.6781818181818181	49	0.48868686868686867	29	0.20747474747474748	40	1.3743434343434344	118
complete	0.1	0.7	0.1	0.1	S	0.5765656565656565	51	0.8094949494949495	25	0.24303030303030304	27	1.629090909090909	103
complete	0.1	0.7	0.1	0.1	S	0.11393939393939394	54	0.0	26	0.13636363636363635	22	0.2503030303030303	102
complete	0.1	0.7	0.1	0.1	S	0.3696969696969697	42	0.058787878787878785	18	0.058787878787878785	41	0.48727272727272725	101
complete	0.1	0.7	0.1	0.1	S	0.19515151515151513	48	1.0565656565656565	18	0.058787878787878785	28	1.3105050505050504	94
complete	0.1	0.7	0.1	0.1	S	0.5464646464646465	49	0.058787878787878785	38	0.07757575757575758	28	0.682828282828283	115
complete	0.1	0.7	0.1	0.1	S	0.11757575757575757	48	0.1486868686868687	18	0.21393939393939393	30	0.4802020202020202	96
complete	0.1	0.7	0.1	0.1	S	0.11757575757575757	51	0.0	22	0.2593939393939394	23	0.37696969696969695	96
complete	0.1	0.7	0.1	0.1	S	0.44424242424242427	57	0.19777777777777777	27	0.058787878787878785	35	0.7008080808080809	119
complete	0.1	0.7	0.1	0.1	S	0.20747474747474748	64	0.2686868686868687	30	0.27151515151515154	28	0.7476767676767677	122
complete	0.1	0.7	0.1	0.1	S	0.19030303030303028	47	0.13636363636363635	27	0.36787878787878786	33	0.6945454545454545	107
complete	0.1	0.7	0.1	0.1	S	0.48242424242424237	49	0.7438383838383839	9	0.24303030303030304	22	1.4692929292929295	80
complete	0.1	0.7	0.1	0.1	S	0.2678787878787878	56	0.8175757575757576	28	0.0	36	1.0854545454545454	120
complete	0.1	0.7	0.1	0.1	S	0.11757575757575757	49	1.59010101010101	28	0.058787878787878785	34	1.7664646464646465	111
complete	0.1	0.7	0.1	0.1	S	0.5814141414141414	35	0.283030303030303	19	0.0	33	0.8644444444444446	87
complete	0.1	0.7	0.1	0.1	S	0.2723232323232323	53	0.0	34	0.11757575757575757	33	0.38989898989898986	120
complete	0.1	0.7	0.1	0.1	S	0.11757575757575757	50	0.2593939393939394	26	0.1315151515151515	35	0.5084848484848484	111
complete	0.1	0.7	0.1	0.1	S	0.3092929292929293	60	0.5418181818181819	28	0.20909090909090908	33	1.0602020202020201	121
complete	0.1	0.7	0.1	0.1	S	0.5127272727272728	47	0.42404040404040405	30	0.0	36	0.9367676767676769	113
complete	0.1	0.7	0.1	0.1	S	0.15474747474747474	56	0.0	29	0.0	22	0.15474747474747474	107
complete	0.1	0.7	0.1	0.1	S	0.3315151515151515	47	0.6315151515151516	34	0.11393939393939394	27	1.0769696969696971	108
complete	0.1	0.7	0.1	0.1	S	0.2539393939393939	60	0.15474747474747474	22	0.058787878787878785	33	0.46747474747474743	115
complete	0.1	0.7	0.1	0.1	S	0.13636363636363635	40	0.17353535353535354	27	0.302020202020202	26	0.611919191919192	93
complete	0.1	0.7	0.1	0.1	S	0.21353535353535352	68	0.09595959595959595	17	0.3103030303030303	31	0.6197979797979798	116
complete	0.1	0.7	0.1	0.1	S	0.2911111111111111	53	0.15515151515151515	22	0.3674747474747475	28	0.8137373737373738	103
complete	0.1	0.7	0.1	0.1	S	0.19515151515151513	43	0.42424242424242425	24	0.37454545454545457	26	0.9939393939393939	93
complete	0.1	0.7	0.1	0.1	S	0.17636363636363636	40	0.5606060606060607	14	0.0	36	0.736969696969697	90
complete	0.1	0.7	0.1	0.1	S	0.3638383838383838	58	0.8947474747474747	18	0.07757575757575758	39	1.3361616161616163	115
complete	0.1	0.7	0.1	0.1	S	0.49636363636363634	56	0.15474747474747474	23	0.09595959595959595	36	0.747070707070707	115
complete	0.1	0.7	0.1	0.1	S	1.1983838383838383	54	0.19777777777777777	18	0.17636363636363636	26	1.5725252525252527	98
complete	0.1	0.7	0.1	0.1	S	0.33656565656565657	47	0.9242424242424243	26	0.22424242424242424	27	1.4850505050505054	100
complete	0.1	0.7	0.1	0.1	S	0.588080808080808	46	0.28505050505050505	27	0.29393939393939394	21	1.1670707070707074	94
complete	0.1	0.7	0.1	0.1	S	0.19030303030303028	48	0.2903030303030303	11	0.058787878787878785	30	0.5393939393939393	89
complete	0.1	0.7	0.1	0.1	S	0.5571717171717172	43	0.11393939393939394	23	0.2678787878787878	35	0.938989898989899	101
complete	0.1	0.7	0.1	0.1	S	0.40505050505050505	46	1.3509090909090908	29	0.305050505050505	31	2.061010101010101	106
complete	0.1	0.7	0.1	0.1	S	0.3315151515151515	55	0.44101010101010096	15	0.11757575757575757	25	0.8901010101010101	95
complete	0.1	0.7	0.1	0.1	S	0.47575757575757577	50	0.46545454545454545	22	0.07757575757575758	42	1.0187878787878788	114
complete	0.1	0.7	0.1	0.1	S	0.2911111111111111	40	0.0	19	0.2690909090909091	34	0.5602020202020201	93
complete	0.1	0.7	0.1	0.1	S	0.17636363636363636	46	0.058787878787878785	26	0.0	21	0.23515151515151514	93
complete	0.1	0.7	0.1	0.1	S	0.2507070707070707	47	0.1315151515151515	17	0.27212121212121215	31	0.6543434343434343	95
complete	0.1	0.7	0.1	0.1	S	0.13636363636363635	53	0.3282828282828283	24	0.0	27	0.46464646464646464	104
complete	0.1	0.7	0.1	0.1	S	0.2678787878787878	48	0.058787878787878785	20	0.0	34	0.3266666666666666	102
complete	0.1	0.7	0.1	0.1	S	0.3018181818181818	57	0.37717171717171716	23	0.11757575757575757	28	0.7965656565656567	108
complete	0.1	0.7	0.1	0.1	S	0.11757575757575757	49	0.9440404040404041	26	0.0	31	1.0616161616161617	106
complete	0.1	0.7	0.1	0.1	S	0.20909090909090908	64	0.17272727272727273	28	0.07757575757575758	33	0.4593939393939394	125
complete	0.1	0.7	0.1	0.1	S	0.19515151515151513	55	0.6947474747474748	23	0.49333333333333335	38	1.3832323232323236	116
complete	0.1	0.7	0.1	0.1	S	0.5456565656565657	48	0.058787878787878785	34	0.35818181818181816	37	0.9626262626262629	119
complete	0.1	0.7	0.1	0.1	S	0.11757575757575757	65	0.058787878787878785	32	0.13636363636363635	27	0.3127272727272727	124
complete	0.1	0.7	0.1	0.1	S	0.44545454545454544	43	0.0	20	0.26626262626262626	47	0.7117171717171717	110
complete	0.1	0.7	0.1	0.1	S	0.2678787878787878	50	0.48363636363636364	30	0.21353535353535352	26	0.965050505050505	106
complete	0.1	0.7	0.1	0.1	S	0.058787878787878785	47	0.0	35	0.13636363636363635	39	0.19515151515151513	121
complete	0.1	0.7	0.1	0.1	S	0.5820202020202021	37	0.5896969696969697	24	0.33090909090909093	23	1.502626262626263	84
complete	0.1	0.7	0.1	0.1	S	0.17636363636363636	63	0.058787878787878785	25	0.13636363636363635	24	0.3715151515151515	112
complete	0.1	0.7	0.1	0.1	S	0.7248484848484849	52	0.07757575757575758	20	0.058787878787878785	30	0.8612121212121213	102
complete	0.1	0.7	0.1	0.1	S	0.6246464646464647	52	0.3696969696969697	28	0.058787878787878785	35	1.0531313131313131	115
complete	0.1	0.7	0.1	0.1	S	0.3098989898989899	52	0.30606060606060603	26	0.28505050505050505	27	0.901010101010101	105
complete	0.1	0.7	0.1	0.1	S	0.058787878787878785	54	0.0	23	0.24909090909090909	31	0.30787878787878786	108
complete	0.1	0.7	0.1	0.1	S	0.4787878787878788	49	0.1315151515151515	30	0.0	31	0.6103030303030303	110
complete	0.1	0.7	0.1	0.1	S	0.17636363636363636	47	0.5202020202020202	17	0.49636363636363634	26	1.192929292929293	90
complete	0.1	0.7	0.1	0.1	S	0.35696969696969694	54	0.13636363636363635	31	0.07757575757575758	44	0.5709090909090908	129
complete	0.1	0.7	0.1	0.1	S	0.5115151515151515	46	1.1026262626262628	15	0.07757575757575758	39	1.691717171717172	100
complete	0.1	0.7	0.1	0.1	S	0.4042424242424242	40	0.13636363636363635	35	0.30585858585858583	33	0.8464646464646463	108
complete	0.1	0.7	0.1	0.1	S	0.24909090909090906	49	0.058787878787878785	31	0.11393939393939394	34	0.4218181818181818	114
complete	0.1	0.7	0.1	0.1	S	0.4715151515151515	39	0.0	18	0.15474747474747474	27	0.6262626262626263	84
complete	0.1	0.7	0.1	0.1	S	0.4214141414141414	44	0.058787878787878785	19	0.0	20	0.4802020202020202	83
complete	0.1	0.7	0.1	0.1	S	0.5751515151515152	46	0.3490909090909091	22	0.3042424242424242	27	1.2284848484848487	95
complete	0.1	0.7	0.1	0.1	S	0.26262626262626265	48	0.09595959595959595	25	0.3886868686868687	31	0.7472727272727273	104
complete	0.1	0.7	0.1	0.1	S	0.38666666666666666	50	0.1315151515151515	18	0.058787878787878785	39	0.576969696969697	107
complete	0.1	0.7	0.1	0.1	S	0.11757575757575757	56	0.4565656565656566	22	0.4967676767676768	19	1.070909090909091	97
complete	0.1	0.7	0.1	0.1	S	0.38626262626262625	57	0.4397979797979798	26	0.8076767676767675	37	1.633737373737374	120
complete	0.1	0.7	0.1	0.1	S	0.4442424242424242	48	0.6163636363636363	20	0.13636363636363635	35	1.196969696969697	103
complete	0.1	0.7	0.1	0.1	S	0.5038383838383839	39	0.26949494949494945	32	0.19515151515151513	42	0.9684848484848485	113
complete	0.1	0.7	0.1	0.1	S	0.058787878787878785	43	0.3787878787878788	20	0.0	31	0.43757575757575756	94
complete	0.1	0.7	0.1	0.1	S	0.15474747474747474	55	0.9953535353535354	25	0.19515151515151513	23	1.3452525252525254	103
complete	0.1	0.7	0.1	0.1	S	0.2727272727272727	46	0.07757575757575758	21	0.37333333333333335	29	0.7236363636363636	96
complete	0.1	0.7	0.1	0.1	S	0.0	52	0.0	27	0.17636363636363636	28	0.17636363636363636	107
complete	0.1	0.7	0.1	0.1	S	0.5713131313131313	46	0.3092929292929293	31	0.1315151515151515	34	1.0121212121212122	111
complete	0.1	0.7	0.1	0.1	S	0.40484848484848485	62	0.3977777777777778	29	0.058787878787878785	30	0.8614141414141414	121
complete	0.1	0.7	0.1	0.1	S	0.0	44	0.4224242424242424	22	0.2406060606060606	33	0.6630303030303031	99
complete	0.1	0.7	0.1	0.1	S	0.2727272727272727	45	0.058787878787878785	21	0.20909090909090908	37	0.5406060606060605	103
partial	0.1	0.1	0.1	0.7	NS	0.058787878787878785	22	0.058787878787878785	33	0.3498989898989899	54	0.46747474747474743	109
partial	0.1	0.1	0.1	0.7	NS	0.0	29	0.17636363636363636	36	0.36464646464646466	62	0.5410101010101009	127
partial	0.1	0.1	0.1	0.7	NS	0.11757575757575757	21	0.3117171717171717	36	0.2727272727272727	61	0.7020202020202022	118
partial	0.1	0.1	0.1	0.7	NS	0.0	17	0.11393939393939394	44	0.0	55	0.11393939393939394
partial	0.1	0.1	0.1	0.7	NS	0.0	18	0.09595959595959595	37	0.2723232323232323	67	0.36828282828282827	122
partial	0.1	0.1	0.1	0.7	NS	0.0	18	0.29818181818181816	38	0.058787878787878785	58	0.35696969696969694	114
partial	0.1	0.1	0.1	0.7	NS	0.058787878787878785	21	0.4709090909090909	41	0.6359595959595961	68	1.1656565656565658	130
partial	0.1	0.1	0.1	0.7	NS	0.07757575757575758	17	0.4006060606060606	31	0.11757575757575757	54	0.5957575757575758	102
partial	0.1	0.1	0.1	0.7	NS	0.11757575757575757	15	0.058787878787878785	53	0.5949494949494949	58	0.7713131313131314	126
partial	0.1	0.1	0.1	0.7	NS	0.23232323232323232	28	0.21393939393939393	36	0.058787878787878785	69	0.5050505050505051	133
partial	0.1	0.1	0.1	0.7	NS	0.2315151515151515	20	0.22848484848484849	19	0.3896969696969697	64	0.8496969696969696	103
partial	0.1	0.1	0.1	0.7	NS	0.0	20	0.5783838383838384	19	0.058787878787878785	84	0.6371717171717173	123
partial	0.1	0.1	0.1	0.7	NS	0.11393939393939394	25	0.13636363636363635	43	0.3878787878787879	60	0.6381818181818182	128
partial	0.1	0.1	0.1	0.7	NS	0.6575757575757576	22	0.13636363636363635	29	0.17272727272727273	69	0.9666666666666667	120
partial	0.1	0.1	0.1	0.7	NS	0.058787878787878785	25	0.07757575757575758	31	0.19515151515151513	52	0.3315151515151515	108
partial	0.1	0.1	0.1	0.7	NS	0.0	27	0.5642424242424243	32	0.1315151515151515	61	0.6957575757575758	120
partial	0.1	0.1	0.1	0.7	NS	0.09595959595959595	18	0.8034343434343434	39	0.058787878787878785	71	0.9581818181818182	128
partial	0.1	0.1	0.1	0.7	NS	0.36848484848484847	23	0.5032323232323233	32	0.15474747474747474	62	1.0264646464646465	117
partial	0.1	0.1	0.1	0.7	NS	0.13636363636363635	23	0.07757575757575758	26	0.5117171717171717	55	0.7256565656565657	104
partial	0.1	0.1	0.1	0.7	NS	0.0	15	0.8692929292929292	31	0.11757575757575757	68	0.9868686868686869	114
partial	0.1	0.1	0.1	0.7	NS	0.0	24	0.2315151515151515	28	0.17636363636363636	63	0.40787878787878784	115
partial	0.1	0.1	0.1	0.7	NS	0.0	18	0.7987878787878787	40	0.2678787878787878	71	1.0666666666666667	129
partial	0.1	0.1	0.1	0.7	NS	0.09595959595959595	26	0.9296969696969696	41	0.7662626262626264	52	1.7919191919191924	119
partial	0.1	0.1	0.1	0.7	NS	0.058787878787878785	17	0.2915151515151515	31	0.058787878787878785	72	0.40909090909090906	120
partial	0.1	0.1	0.1	0.7	NS	0.302020202020202	16	0.9688888888888889	35	0.21393939393939393	60	1.484848484848485	111
partial	0.1	0.1	0.1	0.7	NS	0.058787878787878785	20	0.28505050505050505	29	0.4117171717171717	59	0.7555555555555555	108
partial	0.1	0.1	0.1	0.7	NS	0.22747474747474744	18	0.058787878787878785	24	0.058787878787878785	55	0.345050505050505	97
partial	0.1	0.1	0.1	0.7	NS	0.0	19	0.27212121212121215	38	0.23272727272727273	62	0.5048484848484849	119
partial	0.1	0.1	0.1	0.7	NS	0.0	25	0.5092929292929294	38	0.20909090909090908	65	0.7183838383838385	128
partial	0.1	0.1	0.1	0.7	NS	0.058787878787878785	15	0.4983838383838384	30	0.4636363636363637	65	1.0208080808080808	110
partial	0.1	0.1	0.1	0.7	NS	0.0	20	0.058787878787878785	38	0.19515151515151513	74	0.2539393939393939	132
partial	0.1	0.1	0.1	0.7	NS	0.07757575757575758	18	0.058787878787878785	28	0.34909090909090906	63	0.4854545454545454	109
partial	0.1	0.1	0.1	0.7	NS	0.0	19	0.5125252525252525	35	0.4892929292929293	54	1.001818181818182	108
partial	0.1	0.1	0.1	0.7	NS	0.15474747474747474	32	0.15474747474747474	26	0.34545454545454546	61	0.654949494949495	119
partial	0.1	0.1	0.1	0.7	NS	0.0	17	0.31535353535353533	28	0.6068686868686869	41	0.9222222222222223	86
partial	0.1	0.1	0.1	0.7	NS	0.058787878787878785	20	0.0	33	0.31535353535353533	84	0.3741414141414141	137
partial	0.1	0.1	0.1	0.7	NS	0.058787878787878785	17	0.07757575757575758	37	0.3503030303030303	63	0.48666666666666664	117
partial	0.1	0.1	0.1	0.7	NS	0.058787878787878785	18	0.5622222222222222	36	0.23232323232323232	55	0.8533333333333333	109
partial	0.1	0.1	0.1	0.7	NS	0.0	21	0.0	33	0.19515151515151513	73	0.19515151515151513	127
partial	0.1	0.1	0.1	0.7	NS	0.0	21	0.4745454545454545	22	0.4638383838383838	67	0.9383838383838383	110
partial	0.1	0.1	0.1	0.7	NS	0.0	35	0.0	34	0.43757575757575756	53	0.43757575757575756	122
partial	0.1	0.1	0.1	0.7	NS	0.0	13	0.2406060606060606	25	0.5325252525252525	65	0.7731313131313133	103
partial	0.1	0.1	0.1	0.7	NS	0.058787878787878785	22	0.9183838383838384	17	0.11757575757575757	80	1.0947474747474748	119
partial	0.1	0.1	0.1	0.7	NS	0.058787878787878785	19	0.19151515151515153	37	0.29373737373737374	59	0.544040404040404	115
partial	0.1	0.1	0.1	0.7	NS	0.0	21	0.0	46	0.4383838383838384	60	0.4383838383838384	127
partial	0.1	0.1	0.1	0.7	NS	0.0	12	0.5781818181818181	39	0.15515151515151515	64	0.7333333333333334	115
partial	0.1	0.1	0.1	0.7	NS	0.1486868686868687	24	0.27535353535353535	28	0.0	67	0.42404040404040405	119
partial	0.1	0.1	0.1	0.7	NS	0.3561616161616162	25	0.17272727272727273	20	0.2723232323232323	61	0.8012121212121213	106
partial	0.1	0.1	0.1	0.7	NS	0.058787878787878785	25	0.2098989898989899	32	0.17353535353535354	57	0.44222222222222224	114
partial	0.1	0.1	0.1	0.7	NS	0.058787878787878785	19	0.33515151515151514	35	0.13636363636363635	66	0.5303030303030303	120
partial	0.1	0.1	0.1	0.7	NS	0.13636363636363635	22	0.5935353535353536	35	0.0	66	0.72989898989899	123
partial	0.1	0.1	0.1	0.7	NS	0.0	23	0.3109090909090909	24	0.27535353535353535	69	0.5862626262626263	116
partial	0.1	0.1	0.1	0.7	NS	0.09595959595959595	31	0.0	34	0.11393939393939394	54	0.2098989898989899	119
partial	0.1	0.1	0.1	0.7	NS	0.0	24	0.5361616161616162	32	0.601010101010101	77	1.1371717171717173	133
partial	0.1	0.1	0.1	0.7	NS	0.0	19	0.9498989898989899	22	0.23515151515151514	59	1.1850505050505051	100
partial	0.1	0.1	0.1	0.7	NS	0.07757575757575758	22	0.848888888888889	38	0.0	62	0.9264646464646464	122
partial	0.1	0.1	0.1	0.7	NS	0.11757575757575757	15	0.058787878787878785	25	0.283030303030303	63	0.4593939393939394	103
partial	0.1	0.1	0.1	0.7	NS	0.4167676767676768	17	0.0	22	0.302020202020202	56	0.7187878787878788	95
partial	0.1	0.1	0.1	0.7	NS	0.07757575757575758	26	0.0	32	0.31535353535353533	56	0.3929292929292929	114
partial	0.1	0.1	0.1	0.7	NS	0.19515151515151513	20	0.0	32	0.6012121212121213	81	0.7963636363636364	133
partial	0.1	0.1	0.1	0.7	NS	0.09595959595959595	15	0.0	36	0.41696969696969693	50	0.5129292929292929	101
partial	0.1	0.1	0.1	0.7	NS	0.21353535353535352	30	0.4692929292929293	29	0.11757575757575757	64	0.8004040404040405	123
partial	0.1	0.1	0.1	0.7	NS	0.1486868686868687	17	0.0	29	0.46424242424242423	55	0.612929292929293	101
partial	0.1	0.1	0.1	0.7	NS	0.3092929292929293	28	0.6438383838383839	42	0.4214141414141414	60	1.3745454545454547	130
partial	0.1	0.1	0.1	0.7	NS	0.17272727272727273	20	0.0	37	0.19515151515151513	74	0.36787878787878786	131
partial	0.1	0.1	0.1	0.7	NS	0.11757575757575757	19	0.17636363636363636	31	0.21333333333333335	68	0.5072727272727273	118
partial	0.1	0.1	0.1	0.7	NS	0.0	18	0.9723232323232325	39	0.6943434343434343	50	1.6666666666666672	107
partial	0.1	0.1	0.1	0.7	NS	0.18181818181818182	27	0.09595959595959595	34	0.29393939393939394	71	0.5717171717171717	132
partial	0.1	0.1	0.1	0.7	NS	0.058787878787878785	24	1.06989898989899	34	0.4080808080808081	64	1.536767676767677	122
partial	0.1	0.1	0.1	0.7	NS	0.0	22	0.19515151515151513	31	0.09595959595959595	69	0.2911111111111111	122
partial	0.1	0.1	0.1	0.7	NS	0.42727272727272725	18	0.07757575757575758	41	0.6216161616161616	76	1.1264646464646466	135
partial	0.1	0.1	0.1	0.7	NS	0.09595959595959595	27	0.11757575757575757	33	0.4006060606060606	72	0.6141414141414142	132
partial	0.1	0.1	0.1	0.7	NS	0.34545454545454546	11	0.42484848484848486	31	0.5478787878787879	75	1.3181818181818183	117
partial	0.1	0.1	0.1	0.7	NS	0.058787878787878785	20	0.8832323232323233	30	0.39030303030303026	62	1.3323232323232326	112
partial	0.1	0.1	0.1	0.7	NS	0.11757575757575757	16	0.5636363636363637	26	0.19515151515151513	61	0.8763636363636365	103
partial	0.1	0.1	0.1	0.7	NS	0.058787878787878785	23	0.0	27	0.5781818181818181	51	0.636969696969697	101
partial	0.1	0.1	0.1	0.7	NS	0.0	20	0.5484848484848485	41	0.2727272727272727	55	0.8212121212121213	116
partial	0.1	0.1	0.1	0.7	NS	0.0	20	0.3890909090909091	26	0.4826262626262626	66	0.8717171717171717	112
partial	0.1	0.1	0.1	0.7	NS	0.0	26	0.17272727272727273	47	0.5078787878787878	60	0.6806060606060607	133
partial	0.1	0.1	0.1	0.7	NS	0.0	23	0.3109090909090909	46	0.3418181818181818	51	0.6527272727272728	120
partial	0.1	0.1	0.1	0.7	NS	0.058787878787878785	16	0.19777777777777777	39	0.2539393939393939	62	0.5105050505050505	117
partial	0.1	0.1	0.1	0.7	NS	0.15474747474747474	21	0.28505050505050505	27	0.5153535353535353	69	0.9551515151515153	117
partial	0.1	0.1	0.1	0.7	NS	0.058787878787878785	13	0.11757575757575757	44	0.2098989898989899	66	0.38626262626262625	123
partial	0.1	0.1	0.1	0.7	NS	0.0	19	0.716161616161616	29	0.25656565656565655	47	0.9727272727272727	95
partial	0.1	0.1	0.1	0.7	NS	0.1486868686868687	21	0.45696969696969697	33	0.42484848484848486	54	1.0305050505050506	108
partial	0.1	0.1	0.1	0.7	NS	0.058787878787878785	22	0.2315151515151515	25	0.3648484848484848	62	0.6551515151515153	109
partial	0.1	0.1	0.1	0.7	NS	0.09595959595959595	16	0.058787878787878785	29	0.7771717171717172	60	0.931919191919192	105
partial	0.1	0.1	0.1	0.7	NS	0.1315151515151515	33	0.32141414141414143	34	0.3315151515151515	76	0.7844444444444447	143
partial	0.1	0.1	0.1	0.7	NS	0.11393939393939394	22	0.0	29	0.36262626262626263	74	0.4765656565656566	125
partial	0.1	0.1	0.1	0.7	NS	0.15474747474747474	14	0.21393939393939393	24	0.6250505050505051	52	0.9937373737373738	90
partial	0.1	0.1	0.1	0.7	NS	0.058787878787878785	17	0.5032323232323233	24	0.28505050505050505	62	0.8470707070707071	103
partial	0.1	0.1	0.1	0.7	NS	0.0	20	0.11757575757575757	20	0.40868686868686865	68	0.5262626262626263	108
partial	0.1	0.1	0.1	0.7	NS	0.2777777777777778	20	0.6072727272727273	23	0.2315151515151515	60	1.1165656565656568	103
partial	0.1	0.1	0.1	0.7	NS	0.058787878787878785	23	0.09595959595959595	31	0.15474747474747474	55	0.3094949494949495	109
partial	0.1	0.1	0.1	0.7	NS	0.15474747474747474	29	0.48303030303030303	29	0.31535353535353533	76	0.9531313131313133	134
partial	0.1	0.1	0.1	0.7	NS	0.4614141414141414	14	0.15474747474747474	26	0.26626262626262626	73	0.8824242424242426	113
partial	0.1	0.1	0.1	0.7	NS	0.058787878787878785	21	0.4595959595959596	34	0.3854545454545454	59	0.9038383838383839	114
partial	0.1	0.1	0.1	0.7	NS	0.1315151515151515	27	0.0	42	0.3622222222222222	66	0.49373737373737375	135
partial	0.1	0.1	0.1	0.7	NS	0.15474747474747474	27	0.11393939393939394	25	0.4254545454545454	46	0.6941414141414143	98
partial	0.1	0.1	0.1	0.7	NS	0.283030303030303	26	0.1486868686868687	50	0.2866666666666667	50	0.7183838383838383	126
partial	0.1	0.1	0.1	0.7	NS	0.0	30	0.31636363636363635	40	0.058787878787878785	70	0.3751515151515151	140
partial	0.1	0.1	0.1	0.7	NS	0.20909090909090908	16	0.19151515151515153	38	0.29393939393939394	61	0.6945454545454547	115
partial	0.1	0.1	0.1	0.7	NS	0.3606060606060606	14	0.9418181818181818	29	0.07757575757575758	53	1.3800000000000001	96
partial	0.1	0.1	0.1	0.7	NS	0.058787878787878785	34	0.9666666666666667	39	0.058787878787878785	64	1.0842424242424242	137
partial	0.1	0.1	0.1	0.7	NS	0.0	19	0.5	37	0.13636363636363635	56	0.6363636363636365	112
partial	0.1	0.1	0.1	0.7	NS	0.0	21	0.19777777777777777	36	0.363030303030303	73	0.5608080808080809	130
partial	0.1	0.1	0.1	0.7	NS	0.23232323232323232	20	0.25656565656565655	28	0.16545454545454547	67	0.6543434343434343	115
partial	0.1	0.1	0.1	0.7	NS	0.058787878787878785	26	0.19515151515151513	28	0.11757575757575757	61	0.37151515151515146	115
partial	0.1	0.1	0.1	0.7	NS	0.058787878787878785	24	0.7133333333333334	21	0.0	62	0.7721212121212122	107
partial	0.1	0.1	0.1	0.7	NS	0.0	16	0.5171717171717172	36	0.5842424242424243	68	1.1014141414141416	120
partial	0.1	0.1	0.1	0.7	NS	0.0	20	0.35777777777777775	43	0.40424242424242424	58	0.762020202020202	121
partial	0.1	0.1	0.1	0.7	NS	0.07757575757575758	17	0.17353535353535354	28	0.07757575757575758	59	0.3286868686868687	104
partial	0.1	0.1	0.1	0.7	NS	0.058787878787878785	24	0.22626262626262628	26	0.3406060606060606	63	0.6256565656565656	113
partial	0.1	0.1	0.1	0.7	NS	0.1315151515151515	17	0.3680808080808081	26	0.7145454545454546	74	1.2141414141414142	117
partial	0.1	0.1	0.1	0.7	NS	0.6145454545454545	17	0.29818181818181816	27	0.3127272727272727	62	1.2254545454545456	106
partial	0.1	0.1	0.1	0.7	NS	0.2723232323232323	24	0.3466666666666667	28	0.28505050505050505	61	0.904040404040404	113
partial	0.1	0.1	0.1	0.7	NS	0.0	30	0.9086868686868687	29	0.3098989898989899	57	1.2185858585858587	116
partial	0.1	0.1	0.1	0.7	NS	0.13636363636363635	14	0.11393939393939394	40	0.23232323232323232	67	0.4826262626262626	121
partial	0.1	0.1	0.1	0.7	NS	0.0	25	0.3981818181818182	34	0.0	57	0.3981818181818182
partial	0.1	0.1	0.1	0.7	NS	0.0	21	0.058787878787878785	34	0.2507070707070707	60	0.3094949494949495	115
partial	0.1	0.1	0.1	0.7	NS	0.058787878787878785	23	0.17272727272727273	33	0.13636363636363635	93	0.36787878787878786	149
partial	0.1	0.1	0.1	0.7	NS	0.0	19	0.6894949494949496	36	0.37151515151515146	65	1.0610101010101014	120
partial	0.1	0.1	0.1	0.7	NS	0.0	22	0.058787878787878785	29	0.15474747474747474	63	0.21353535353535352	114
partial	0.1	0.1	0.1	0.7	NS	0.0	27	0.0	25	0.17636363636363636	58	0.17636363636363636	110
partial	0.1	0.1	0.1	0.7	NS	0.058787878787878785	26	0.15474747474747474	34	0.72989898989899	62	0.9434343434343437	122
partial	0.1	0.1	0.1	0.7	NS	0.0	29	0.11757575757575757	27	0.5577777777777778	51	0.6753535353535353	107
partial	0.1	0.1	0.1	0.7	NS	0.0	22	0.0	30	0.17353535353535354	61	0.17353535353535354	113
partial	0.1	0.1	0.1	0.7	NS	0.0	18	0.13636363636363635	35	0.11757575757575757	64	0.2539393939393939	117
partial	0.1	0.1	0.1	0.7	NS	0.0	21	0.24323232323232324	33	0.09595959595959595	52	0.3391919191919192	106
partial	0.1	0.1	0.1	0.7	NS	0.3696969696969697	18	0.6224242424242425	33	0.47454545454545455	70	1.466666666666667	121
partial	0.1	0.1	0.1	0.7	NS	0.0	12	0.8642424242424243	40	0.28505050505050505	68	1.1492929292929295	120
partial	0.1	0.1	0.1	0.7	NS	0.13636363636363635	20	0.0	38	0.3202020202020202	49	0.45656565656565656	107
partial	0.1	0.1	0.1	0.7	NS	0.11757575757575757	17	0.5636363636363637	43	0.3282828282828283	62	1.0094949494949494	122
partial	0.1	0.1	0.1	0.7	NS	0.15515151515151515	17	0.058787878787878785	26	0.058787878787878785	82	0.2727272727272727	125
partial	0.1	0.1	0.1	0.7	NS	0.0	26	0.5347474747474747	34	0.3909090909090909	63	0.9256565656565657	123
partial	0.1	0.1	0.1	0.7	NS	0.0	16	0.6347474747474747	21	0.44909090909090904	67	1.083838383838384	104
partial	0.1	0.1	0.1	0.7	NS	0.0	29	0.058787878787878785	44	0.3090909090909091	66	0.36787878787878786	139
partial	0.1	0.1	0.1	0.7	NS	0.11393939393939394	28	0.21333333333333335	45	0.11757575757575757	65	0.4448484848484848	138
partial	0.1	0.1	0.1	0.7	NS	0.0	21	0.07757575757575758	32	0.40868686868686865	75	0.48626262626262623	128
partial	0.1	0.1	0.1	0.7	NS	0.0	29	0.20747474747474748	27	0.058787878787878785	64	0.26626262626262626	120
partial	0.1	0.1	0.1	0.7	NS	0.11393939393939394	20	0.7274747474747475	25	0.24464646464646467	54	1.086060606060606	99
partial	0.1	0.1	0.1	0.7	NS	0.07757575757575758	20	0.2872727272727273	41	0.3381818181818182	74	0.703030303030303	135
partial	0.1	0.1	0.1	0.7	NS	0.0	21	0.7048484848484848	34	0.3274747474747475	51	1.0323232323232323	106
partial	0.1	0.1	0.1	0.7	NS	0.0	29	0.058787878787878785	24	0.11757575757575757	67	0.17636363636363636	120
partial	0.1	0.1	0.1	0.7	NS	0.058787878787878785	30	1.1240404040404042	38	0.058787878787878785	73	1.2416161616161618	141
partial	0.1	0.1	0.1	0.7	NS	0.07757575757575758	21	0.0	46	0.11757575757575757	52	0.19515151515151513	119
partial	0.1	0.1	0.1	0.7	NS	0.0	22	0.667878787878788	30	0.0	72	0.667878787878788	124
partial	0.1	0.1	0.1	0.7	NS	0.1486868686868687	29	0.8351515151515152	26	0.3939393939393939	64	1.377777777777778	119
partial	0.1	0.1	0.1	0.7	NS	0.22424242424242424	16	0.9359595959595959	37	0.396969696969697	65	1.5571717171717174	118
partial	0.1	0.1	0.1	0.7	NS	0.0	12	0.5432323232323233	34	0.5472727272727272	67	1.0905050505050506	113
partial	0.1	0.1	0.1	0.7	NS	0.11393939393939394	26	0.1486868686868687	25	0.058787878787878785	65	0.32141414141414143	116
partial	0.1	0.1	0.1	0.7	NS	0.0	24	0.29818181818181816	34	0.058787878787878785	69	0.35696969696969694	127
partial	0.1	0.1	0.1	0.7	NS	0.27212121212121215	19	0.15515151515151515	32	0.5616161616161617	49	0.9888888888888889	100
partial	0.1	0.1	0.1	0.7	NS	0.13636363636363635	19	0.21333333333333335	27	0.0	74	0.34969696969696973	120
partial	0.1	0.1	0.1	0.7	NS	0.09595959595959595	18	0.0	38	0.6733333333333333	73	0.7692929292929294	129
partial	0.1	0.1	0.1	0.7	NS	0.11757575757575757	17	0.3466666666666667	37	0.0	56	0.46424242424242423	110
partial	0.1	0.1	0.1	0.7	NS	0.0	23	0.22424242424242424	29	0.23515151515151514	65	0.45939393939393935	117
partial	0.1	0.1	0.1	0.7	NS	0.3117171717171717	24	0.4951515151515152	27	0.40484848484848485	63	1.211717171717172	114
partial	0.1	0.1	0.1	0.7	NS	0.13636363636363635	28	0.0	41	0.15515151515151515	66	0.2915151515151515	135
partial	0.1	0.1	0.1	0.7	NS	0.35353535353535354	23	0.761010101010101	30	0.17636363636363636	50	1.290909090909091	103
partial	0.1	0.1	0.1	0.7	NS	0.0	26	0.07757575757575758	28	0.4595959595959596	74	0.5371717171717172	128
partial	0.1	0.1	0.1	0.7	NS	0.0	24	0.0	38	0.3391919191919192	77	0.3391919191919192	139
partial	0.1	0.1	0.1	0.7	NS	0.0	22	0.6808080808080809	36	0.29393939393939394	59	0.974747474747475	117
partial	0.1	0.1	0.1	0.7	NS	0.058787878787878785	22	0.058787878787878785	26	0.21353535353535352	53	0.3311111111111111	101
partial	0.1	0.1	0.1	0.7	NS	0.11757575757575757	23	0.0	28	0.2511111111111111	61	0.3686868686868687	112
partial	0.1	0.1	0.1	0.7	NS	0.0	21	0.17636363636363636	39	0.058787878787878785	59	0.23515151515151514	119
partial	0.1	0.1	0.1	0.7	NS	0.0	16	1.0016161616161616	34	0.3315151515151515	48	1.3331313131313134	98
partial	0.1	0.1	0.1	0.7	NS	0.24323232323232324	22	0.17636363636363636	37	0.3127272727272727	67	0.7323232323232325	126
partial	0.1	0.1	0.1	0.7	NS	0.21353535353535352	18	0.41656565656565653	30	0.7064646464646465	50	1.3365656565656565	98
partial	0.1	0.1	0.1	0.7	NS	0.07757575757575758	18	0.0	35	0.2903030303030303	65	0.36787878787878786	118
partial	0.1	0.1	0.1	0.7	NS	0.0	21	0.7212121212121212	33	0.8915151515151515	61	1.612727272727273	115
partial	0.1	0.1	0.1	0.7	NS	0.0	22	0.49777777777777776	30	0.20747474747474748	54	0.7052525252525252	106
partial	0.1	0.1	0.1	0.7	NS	0.48383838383838385	22	0.0	29	0.5765656565656565	60	1.0604040404040405	111
partial	0.1	0.1	0.1	0.7	NS	0.0	19	0.21393939393939393	16	0.42181818181818176	49	0.6357575757575756	84
partial	0.1	0.1	0.1	0.7	NS	0.3109090909090909	19	0.7	22	0.49717171717171715	70	1.5080808080808084	111
partial	0.1	0.1	0.1	0.7	NS	0.0	21	0.25656565656565655	25	0.11757575757575757	65	0.3741414141414141	111
partial	0.1	0.1	0.1	0.7	NS	0.11757575757575757	30	0.07757575757575758	25	0.15515151515151515	72	0.3503030303030303	127
partial	0.1	0.1	0.1	0.7	NS	0.22424242424242424	18	0.5959595959595959	26	0.3315151515151515	56	1.151717171717172	100
partial	0.1	0.1	0.1	0.7	NS	0.07757575757575758	24	0.543030303030303	44	0.7909090909090909	63	1.4115151515151518	131
partial	0.1	0.1	0.1	0.7	NS	0.0	23	0.48727272727272725	26	0.34545454545454546	56	0.8327272727272728	105
partial	0.1	0.1	0.1	0.7	NS	0.0	14	0.5103030303030303	35	0.058787878787878785	63	0.5690909090909091	112
partial	0.1	0.1	0.1	0.7	NS	0.0	24	0.3836363636363636	49	0.0	72	0.3836363636363636	145
partial	0.1	0.1	0.1	0.7	NS	0.0	18	0.09595959595959595	33	0.19515151515151513	52	0.2911111111111111	103
partial	0.1	0.1	0.1	0.7	NS	0.15474747474747474	19	0.28505050505050505	32	0.058787878787878785	68	0.4985858585858586	119
partial	0.1	0.1	0.1	0.7	NS	0.058787878787878785	19	0.0	27	0.058787878787878785	64	0.11757575757575757	110
partial	0.1	0.1	0.1	0.7	NS	0.18181818181818182	17	0.5541414141414142	24	0.2539393939393939	67	0.9898989898989901	108
partial	0.1	0.1	0.1	0.7	NS	0.0	19	0.15474747474747474	35	0.23232323232323232	63	0.38707070707070707	117
partial	0.1	0.1	0.1	0.7	NS	0.0	17	0.6666666666666666	27	0.4292929292929293	57	1.095959595959596	101
partial	0.1	0.1	0.1	0.7	NS	0.058787878787878785	22	0.47474747474747475	33	0.2503030303030303	68	0.7838383838383839	123
partial	0.1	0.1	0.1	0.7	NS	0.24909090909090906	26	0.21393939393939393	34	0.6036363636363636	71	1.0666666666666669	131
partial	0.1	0.1	0.1	0.7	NS	0.0	22	0.956969696969697	27	0.0	61	0.956969696969697	110
partial	0.1	0.1	0.1	0.7	NS	0.23232323232323232	19	0.07757575757575758	23	0.0	65	0.3098989898989899	107
partial	0.1	0.1	0.1	0.7	NS	0.0	25	0.5335353535353535	26	0.11757575757575757	54	0.6511111111111112	105
partial	0.1	0.1	0.1	0.7	NS	0.0	20	0.058787878787878785	45	0.3751515151515151	56	0.4339393939393939	121
partial	0.1	0.1	0.1	0.7	NS	0.09595959595959595	21	0.058787878787878785	24	0.3311111111111111	77	0.4858585858585858	122
partial	0.1	0.1	0.1	0.7	NS	0.0	19	0.058787878787878785	31	0.42727272727272725	53	0.4860606060606061	103
partial	0.1	0.1	0.1	0.7	NS	0.0	23	0.3092929292929293	50	0.058787878787878785	60	0.36808080808080806	133
partial	0.1	0.1	0.1	0.7	NS	0.0	17	0.36848484848484847	33	0.438989898989899	69	0.8074747474747476	119
partial	0.1	0.1	0.1	0.7	NS	0.0	17	0.22848484848484849	38	0.21393939393939393	58	0.4424242424242424	113
partial	0.1	0.1	0.1	0.7	NS	0.058787878787878785	20	0.2503030303030303	26	0.3646464646464646	51	0.6737373737373737	97
partial	0.1	0.1	0.1	0.7	S	0.11757575757575757	48	1.361010101010101	23	0.058787878787878785	10	1.5373737373737375	81
partial	0.1	0.1	0.1	0.7	S	0.058787878787878785	41	0.4533333333333333	22	0.0	10	0.5121212121212121	73
partial	0.1	0.1	0.1	0.7	S	0.17636363636363636	56	0.7527272727272727	26	0.058787878787878785	14	0.9878787878787879	96
partial	0.1	0.1	0.1	0.7	S	0.42727272727272725	52	0.7175757575757576	37	0.0	17	1.144848484848485	106
partial	0.1	0.1	0.1	0.7	S	0.1486868686868687	50	0.4395959595959596	32	0.0	11	0.5882828282828283	93
partial	0.1	0.1	0.1	0.7	S	0.07757575757575758	63	0.5636363636363637	24	0.0	9	0.6412121212121213	96
partial	0.1	0.1	0.1	0.7	S	0.4084848484848485	50	0.9783838383838384	26	0.5727272727272728	8	1.9595959595959598	84
partial	0.1	0.1	0.1	0.7	S	0.24909090909090906	58	0.8240404040404041	26	0.0	12	1.0731313131313132	96
partial	0.1	0.1	0.1	0.7	S	0.29393939393939394	44	0.5474747474747474	24	0.0	9	0.8414141414141414	77
partial	0.1	0.1	0.1	0.7	S	0.19515151515151513	43	0.4709090909090909	23	0.0	9	0.666060606060606	75
partial	0.1	0.1	0.1	0.7	S	0.40080808080808084	49	1.2498989898989898	8	0.058787878787878785	8	1.7094949494949496	65
partial	0.1	0.1	0.1	0.7	S	0.32141414141414143	48	0.5054545454545455	27	0.0	11	0.8268686868686869	86
partial	0.1	0.1	0.1	0.7	S	0.13636363636363635	55	1.0662626262626262	35	0.07757575757575758	9	1.2802020202020203	99
partial	0.1	0.1	0.1	0.7	S	0.7224242424242424	60	0.48484848484848486	31	0.11393939393939394	14	1.3212121212121213	105
partial	0.1	0.1	0.1	0.7	S	0.283030303030303	55	0.5535353535353535	26	0.0	6	0.8365656565656565	87
partial	0.1	0.1	0.1	0.7	S	0.397979797979798	40	0.5202020202020202	23	0.11757575757575757	10	1.0357575757575759	73
partial	0.1	0.1	0.1	0.7	S	0.3498989898989899	55	0.4921212121212121	29	0.07757575757575758	8	0.9195959595959595	92
partial	0.1	0.1	0.1	0.7	S	0.2723232323232323	54	1.3274747474747475	22	0.0	13	1.5997979797979798	89
partial	0.1	0.1	0.1	0.7	S	0.13636363636363635	48	0.43212121212121213	29	0.058787878787878785	10	0.6272727272727273	87
partial	0.1	0.1	0.1	0.7	S	0.2903030303030303	44	0.5121212121212121	18	0.058787878787878785	11	0.8612121212121212	73
partial	0.1	0.1	0.1	0.7	S	0.2874747474747475	56	0.9668686868686869	19	0.15515151515151515	10	1.4094949494949496	85
partial	0.1	0.1	0.1	0.7	S	0.2503030303030303	50	0.9052525252525253	24	0.0	14	1.1555555555555554	88
partial	0.1	0.1	0.1	0.7	S	0.6802020202020203	59	0.5818181818181818	20	0.15474747474747474	17	1.416767676767677	96
partial	0.1	0.1	0.1	0.7	S	0.36262626262626263	48	0.36848484848484847	27	0.058787878787878785	17	0.7898989898989899	92
partial	0.1	0.1	0.1	0.7	S	0.6290909090909091	54	0.5620202020202021	29	0.058787878787878785	10	1.24989898989899	93
partial	0.1	0.1	0.1	0.7	S	0.7824242424242425	54	0.5309090909090909	23	0.0	11	1.3133333333333335	88
partial	0.1	0.1	0.1	0.7	S	0.28505050505050505	64	0.8347474747474748	15	0.0	12	1.11979797979798	91
partial	0.1	0.1	0.1	0.7	S	0.5638383838383839	45	0.9036363636363636	24	0.0	9	1.4674747474747476	78
partial	0.1	0.1	0.1	0.7	S	0.0	66	0.8600000000000001	34	0.058787878787878785	4	0.9187878787878789	104
partial	0.1	0.1	0.1	0.7	S	0.4921212121212121	48	0.8862626262626263	18	0.0	9	1.3783838383838383	75
partial	0.1	0.1	0.1	0.7	S	0.3929292929292929	37	0.7109090909090909	27	0.0	9	1.1038383838383838	73
partial	0.1	0.1	0.1	0.7	S	0.283030303030303	45	0.5496969696969697	25	0.0	12	0.8327272727272728	82
partial	0.1	0.1	0.1	0.7	S	0.45676767676767677	40	0.46545454545454545	22	0.09595959595959595	9	1.0181818181818183	71
partial	0.1	0.1	0.1	0.7	S	0.792929292929293	33	1.3832323232323231	30	0.058787878787878785	15	2.234949494949495	78
partial	0.1	0.1	0.1	0.7	S	0.11757575757575757	41	0.4921212121212121	21	0.058787878787878785	16	0.6684848484848486	78
partial	0.1	0.1	0.1	0.7	S	0.3696969696969697	52	1.1523232323232324	21	0.0	12	1.522020202020202	85
partial	0.1	0.1	0.1	0.7	S	0.4238383838383838	40	0.6305050505050505	21	0.058787878787878785	10	1.1131313131313132	71
partial	0.1	0.1	0.1	0.7	S	0.2511111111111111	46	0.5745454545454546	31	0.058787878787878785	8	0.8844444444444446	85
partial	0.1	0.1	0.1	0.7	S	0.5812121212121213	48	0.3886868686868687	16	0.0	13	0.96989898989899	77
partial	0.1	0.1	0.1	0.7	S	0.2727272727272727	40	0.5236363636363637	19	0.058787878787878785	15	0.8551515151515152	74
partial	0.1	0.1	0.1	0.7	S	0.4424242424242424	54	0.4709090909090909	19	0.0	13	0.9133333333333333	86
partial	0.1	0.1	0.1	0.7	S	0.6494949494949495	50	0.47595959595959597	30	0.0	12	1.1254545454545455	92
partial	0.1	0.1	0.1	0.7	S	0.17636363636363636	42	0.553939393939394	24	0.11757575757575757	14	0.847878787878788	80
partial	0.1	0.1	0.1	0.7	S	0.13636363636363635	49	1.251111111111111	19	0.0	10	1.3874747474747475	78
partial	0.1	0.1	0.1	0.7	S	0.15474747474747474	50	0.5048484848484849	27	0.0	11	0.6595959595959596	88
partial	0.1	0.1	0.1	0.7	S	0.2723232323232323	58	0.49777777777777776	26	0.0	13	0.7701010101010101	97
partial	0.1	0.1	0.1	0.7	S	0.5092929292929294	41	0.35777777777777775	21	0.0	15	0.8670707070707071	77
partial	0.1	0.1	0.1	0.7	S	0.5767676767676768	44	0.42848484848484847	12	0.0	5	1.0052525252525253	61
partial	0.1	0.1	0.1	0.7	S	0.058787878787878785	64	0.46424242424242423	16	0.0	7	0.5230303030303031	87
partial	0.1	0.1	0.1	0.7	S	0.23232323232323232	60	0.5183838383838384	28	0.0	20	0.7507070707070707	108
partial	0.1	0.1	0.1	0.7	S	0.42747474747474745	50	0.891919191919192	24	0.0	14	1.3193939393939393	88
partial	0.1	0.1	0.1	0.7	S	0.40585858585858586	48	0.583030303030303	27	0.0	17	0.9888888888888889	92
partial	0.1	0.1	0.1	0.7	S	0.4006060606060606	54	0.5818181818181818	30	0.11757575757575757	5	1.1	89
partial	0.1	0.1	0.1	0.7	S	0.2694949494949495	55	0.48484848484848486	22	0.0	9	0.7543434343434343	86
partial	0.1	0.1	0.1	0.7	S	0.1315151515151515	51	0.9105050505050505	19	0.18181818181818182	11	1.223838383838384	81
partial	0.1	0.1	0.1	0.7	S	0.19030303030303028	52	0.5048484848484849	22	0.11393939393939394	8	0.8090909090909091	82
partial	0.1	0.1	0.1	0.7	S	0.3208080808080808	51	0.783030303030303	23	0.0	12	1.1038383838383838	86
partial	0.1	0.1	0.1	0.7	S	0.38303030303030305	45	0.5032323232323233	20	0.058787878787878785	10	0.945050505050505	75
partial	0.1	0.1	0.1	0.7	S	0.23515151515151514	47	0.5347474747474747	25	0.0	11	0.7698989898989899	83
partial	0.1	0.1	0.1	0.7	S	0.5715151515151515	45	1.0595959595959596	28	0.0	14	1.6311111111111112	87
partial	0.1	0.1	0.1	0.7	S	0.11757575757575757	56	0.6224242424242425	29	0.0	6	0.7400000000000001	91
partial	0.1	0.1	0.1	0.7	S	0.2315151515151515	40	0.4709090909090909	28	0.09595959595959595	10	0.7983838383838383	78
partial	0.1	0.1	0.1	0.7	S	0.35818181818181816	54	0.8636363636363636	18	0.0	12	1.221818181818182	84
partial	0.1	0.1	0.1	0.7	S	0.16545454545454547	43	0.8896969696969697	21	0.0	9	1.0551515151515152	73
partial	0.1	0.1	0.1	0.7	S	0.13636363636363635	52	1.3072727272727271	23	0.2507070707070707	10	1.6943434343434345	85
partial	0.1	0.1	0.1	0.7	S	0.16545454545454547	59	0.7474747474747475	23	0.0	13	0.9129292929292929	95
partial	0.1	0.1	0.1	0.7	S	0.2727272727272727	42	0.6127272727272728	18	0.0	10	0.8854545454545455	70
partial	0.1	0.1	0.1	0.7	S	0.11757575757575757	48	0.5296969696969697	25	0.0	3	0.6472727272727272	76
partial	0.1	0.1	0.1	0.7	S	0.5278787878787878	48	0.3981818181818182	15	0.09595959595959595	8	1.022020202020202	71
partial	0.1	0.1	0.1	0.7	S	0.0	56	0.7171717171717171	22	0.0	14	0.7171717171717171	92
partial	0.1	0.1	0.1	0.7	S	0.0	53	1.018989898989899	27	0.0	8	1.018989898989899	88
partial	0.1	0.1	0.1	0.7	S	0.23232323232323232	62	0.8749494949494949	25	0.0	5	1.1072727272727272	92
partial	0.1	0.1	0.1	0.7	S	0.058787878787878785	69	1.2856565656565657	28	0.0	16	1.3444444444444446	113
partial	0.1	0.1	0.1	0.7	S	0.43090909090909085	51	0.9775757575757575	20	0.0	11	1.4084848484848482	82
partial	0.1	0.1	0.1	0.7	S	0.41959595959595963	59	0.45696969696969697	23	0.0	7	0.8765656565656565	89
partial	0.1	0.1	0.1	0.7	S	0.09595959595959595	59	0.8535353535353536	28	0.0	7	0.9494949494949496	94
partial	0.1	0.1	0.1	0.7	S	0.7381818181818183	45	0.5636363636363637	31	0.0	3	1.301818181818182	79
partial	0.1	0.1	0.1	0.7	S	0.13636363636363635	54	0.3886868686868687	22	0.0	15	0.525050505050505	91
partial	0.1	0.1	0.1	0.7	S	0.19515151515151513	50	0.48868686868686867	36	0.0	10	0.6838383838383838	96
partial	0.1	0.1	0.1	0.7	S	0.058787878787878785	47	0.9050505050505051	31	0.0	10	0.9638383838383838	88
partial	0.1	0.1	0.1	0.7	S	0.3311111111111111	42	0.5018181818181818	19	0.13636363636363635	12	0.9692929292929293	73
partial	0.1	0.1	0.1	0.7	S	0.2690909090909091	48	0.40080808080808084	19	0.0	10	0.66989898989899	77
partial	0.1	0.1	0.1	0.7	S	0.3690909090909091	47	0.9115151515151516	30	0.0	16	1.2806060606060607	93
partial	0.1	0.1	0.1	0.7	S	0.2694949494949495	51	0.8595959595959596	22	0.29818181818181816	7	1.427272727272727	80
partial	0.1	0.1	0.1	0.7	S	0.21393939393939393	49	0.41656565656565653	26	0.0	10	0.6305050505050505	85
partial	0.1	0.1	0.1	0.7	S	0.058787878787878785	47	1.604848484848485	25	0.09595959595959595	15	1.7595959595959596	87
partial	0.1	0.1	0.1	0.7	S	0.07757575757575758	42	0.5096969696969698	24	0.058787878787878785	8	0.6460606060606061	74
partial	0.1	0.1	0.1	0.7	S	0.5347474747474747	50	0.9951515151515151	21	0.0	10	1.5298989898989899	81
partial	0.1	0.1	0.1	0.7	S	0.058787878787878785	39	0.5646464646464646	22	0.058787878787878785	12	0.6822222222222223	73
partial	0.1	0.1	0.1	0.7	S	0.2911111111111111	48	0.48303030303030303	20	0.31636363636363635	12	1.0905050505050504	80
partial	0.1	0.1	0.1	0.7	S	0.1315151515151515	49	0.415959595959596	23	0.0	10	0.5474747474747474	82
partial	0.1	0.1	0.1	0.7	S	0.11393939393939394	50	0.7	25	0.07757575757575758	13	0.8915151515151516	88
partial	0.1	0.1	0.1	0.7	S	0.2539393939393939	58	0.486060606060606	23	0.0	7	0.74	88
partial	0.1	0.1	0.1	0.7	S	0.13636363636363635	34	0.5418181818181819	19	0.0	12	0.6781818181818182	65
partial	0.1	0.1	0.1	0.7	S	0.058787878787878785	54	0.9854545454545455	28	0.0	12	1.0442424242424244	94
partial	0.1	0.1	0.1	0.7	S	0.24303030303030304	46	0.4072727272727273	17	0.0	12	0.6503030303030304	75
partial	0.1	0.1	0.1	0.7	S	0.11757575757575757	44	0.5636363636363637	25	0.19030303030303028	17	0.8715151515151516	86
partial	0.1	0.1	0.1	0.7	S	0.38626262626262625	63	0.793939393939394	34	0.0	12	1.1802020202020203	109
partial	0.1	0.1	0.1	0.7	S	0.5248484848484849	55	0.6806060606060607	25	0.07757575757575758	14	1.2830303030303032	94
partial	0.1	0.1	0.1	0.7	S	0.5296969696969697	60	0.838989898989899	20	0.058787878787878785	7	1.4274747474747476	87
partial	0.1	0.1	0.1	0.7	S	0.32505050505050503	51	1.4014141414141414	31	0.0	8	1.7264646464646465	90
partial	0.1	0.1	0.1	0.7	S	0.2539393939393939	38	0.7484848484848485	15	0.11757575757575757	12	1.12	65
partial	0.1	0.1	0.1	0.7	S	0.18181818181818182	61	0.4806060606060606	27	0.0	15	0.6624242424242424	103
partial	0.1	0.1	0.1	0.7	S	0.8705050505050507	47	0.4909090909090909	25	0.09595959595959595	9	1.4573737373737377	81
partial	0.1	0.1	0.1	0.7	S	0.21393939393939393	47	0.8345454545454545	27	0.0	11	1.0484848484848486	85
partial	0.1	0.1	0.1	0.7	S	0.2539393939393939	64	1.4626262626262627	17	0.0	14	1.7165656565656566	95
partial	0.1	0.1	0.1	0.7	S	0.17353535353535354	54	0.8668686868686869	17	0.058787878787878785	16	1.0991919191919193	87
partial	0.1	0.1	0.1	0.7	S	0.36666666666666664	40	0.3886868686868687	23	0.07757575757575758	13	0.8329292929292929	76
partial	0.1	0.1	0.1	0.7	S	0.2539393939393939	49	0.722020202020202	21	0.23232323232323232	10	1.2082828282828284	80
partial	0.1	0.1	0.1	0.7	S	0.17353535353535354	43	0.5183838383838384	23	0.13636363636363635	11	0.8282828282828283	77
partial	0.1	0.1	0.1	0.7	S	0.11757575757575757	52	0.9654545454545455	18	0.0	8	1.083030303030303	78
partial	0.1	0.1	0.1	0.7	S	0.13636363636363635	46	0.49353535353535355	28	0.0	16	0.62989898989899	90
partial	0.1	0.1	0.1	0.7	S	0.45939393939393935	46	0.33515151515151514	32	0.0	13	0.7945454545454544	91
partial	0.1	0.1	0.1	0.7	S	0.22787878787878788	42	0.6672727272727275	25	0.058787878787878785	8	0.9539393939393941	75
partial	0.1	0.1	0.1	0.7	S	0.31535353535353533	49	0.3696969696969697	14	0.3886868686868687	8	1.0737373737373737	71
partial	0.1	0.1	0.1	0.7	S	0.058787878787878785	56	0.9903030303030304	31	0.24323232323232324	13	1.2923232323232323	100
partial	0.1	0.1	0.1	0.7	S	0.2866666666666666	53	0.4921212121212121	12	0.0	8	0.7787878787878788	73
partial	0.1	0.1	0.1	0.7	S	0.47777777777777775	49	1.0238383838383838	23	0.0	6	1.5016161616161616	78
partial	0.1	0.1	0.1	0.7	S	0.23515151515151514	56	0.7171717171717171	32	0.0	14	0.9523232323232322	102
partial	0.1	0.1	0.1	0.7	S	0.32666666666666666	42	0.6208080808080809	21	0.0	13	0.9474747474747476	76
partial	0.1	0.1	0.1	0.7	S	0.6236363636363635	61	0.5	30	0.058787878787878785	12	1.1824242424242424	103
partial	0.1	0.1	0.1	0.7	S	0.23272727272727273	56	1.4595959595959598	21	0.13636363636363635	9	1.8286868686868687	86
partial	0.1	0.1	0.1	0.7	S	0.2911111111111111	46	0.8141414141414142	14	0.0	20	1.1052525252525252	80
partial	0.1	0.1	0.1	0.7	S	0.07757575757575758	64	0.4806060606060606	20	0.0	6	0.5581818181818181	90
partial	0.1	0.1	0.1	0.7	S	0.5084848484848484	55	0.4709090909090909	25	0.1486868686868687	4	1.128080808080808	84
partial	0.1	0.1	0.1	0.7	S	0.16545454545454547	57	1.4636363636363636	27	0.058787878787878785	11	1.687878787878788	95
partial	0.1	0.1	0.1	0.7	S	0.0	56	0.6450505050505051	25	0.0	14	0.6450505050505051	95
partial	0.1	0.1	0.1	0.7	S	0.2727272727272727	44	0.6434343434343435	22	0.0	11	0.9161616161616162	77
partial	0.1	0.1	0.1	0.7	S	0.13636363636363635	58	1.266868686868687	21	0.058787878787878785	9	1.4620202020202022	88
partial	0.1	0.1	0.1	0.7	S	1.0597979797979797	63	0.9446464646464647	17	0.0	7	2.0044444444444447	87
partial	0.1	0.1	0.1	0.7	S	0.09595959595959595	41	0.8886868686868687	19	0.0	10	0.9846464646464645	70
partial	0.1	0.1	0.1	0.7	S	0.5060606060606061	31	0.6212121212121212	17	0.07757575757575758	7	1.204848484848485	55
partial	0.1	0.1	0.1	0.7	S	0.1919191919191919	43	0.8098989898989899	28	0.0	6	1.0018181818181817	77
partial	0.1	0.1	0.1	0.7	S	0.09595959595959595	58	0.44666666666666666	26	0.24323232323232324	10	0.7858585858585858	94
partial	0.1	0.1	0.1	0.7	S	0.11757575757575757	58	0.44747474747474747	24	0.17272727272727273	11	0.7377777777777778	93
partial	0.1	0.1	0.1	0.7	S	0.6177777777777778	49	0.9062626262626263	21	0.058787878787878785	9	1.5828282828282827	79
partial	0.1	0.1	0.1	0.7	S	0.2503030303030303	55	0.5587878787878788	25	0.07757575757575758	11	0.8866666666666667	91
partial	0.1	0.1	0.1	0.7	S	0.4026262626262626	62	0.5048484848484849	27	0.20747474747474748	7	1.1149494949494951	96
partial	0.1	0.1	0.1	0.7	S	0.17636363636363636	49	0.4709090909090909	24	0.058787878787878785	11	0.706060606060606	84
partial	0.1	0.1	0.1	0.7	S	0.3686868686868687	67	1.100808080808081	19	0.058787878787878785	4	1.5282828282828282	90
partial	0.1	0.1	0.1	0.7	S	0.058787878787878785	40	0.5018181818181818	23	0.0	10	0.5606060606060607	73
partial	0.1	0.1	0.1	0.7	S	0.13636363636363635	44	0.44666666666666666	21	0.09595959595959595	9	0.6789898989898989	74
partial	0.1	0.1	0.1	0.7	S	0.3042424242424242	61	0.5474747474747474	21	0.13636363636363635	8	0.9880808080808081	90
partial	0.1	0.1	0.1	0.7	S	0.13636363636363635	48	0.9935353535353535	33	0.0	9	1.12989898989899	90
partial	0.1	0.1	0.1	0.7	S	0.24909090909090909	53	0.5	16	0.0	9	0.749090909090909	78
partial	0.1	0.1	0.1	0.7	S	0.15474747474747474	43	1.5804040404040403	23	0.0	14	1.7351515151515151	80
partial	0.1	0.1	0.1	0.7	S	0.2973737373737374	47	0.5636363636363637	17	0.0	19	0.861010101010101	83
partial	0.1	0.1	0.1	0.7	S	0.19151515151515153	47	0.4537373737373737	31	0.0	14	0.6452525252525252	92
partial	0.1	0.1	0.1	0.7	S	0.38626262626262625	46	0.4395959595959596	21	0.0	8	0.8258585858585858	75
partial	0.1	0.1	0.1	0.7	S	0.17636363636363636	52	0.5018181818181818	23	0.0	10	0.6781818181818182	85
partial	0.1	0.1	0.1	0.7	S	0.058787878787878785	51	0.6517171717171717	19	0.0	15	0.7105050505050505	85
partial	0.1	0.1	0.1	0.7	S	0.2686868686868687	69	0.7981818181818181	36	0.0	22	1.0668686868686867	127
partial	0.1	0.1	0.1	0.7	S	0.2593939393939394	46	0.35777777777777775	21	0.0	14	0.6171717171717171	81
partial	0.1	0.1	0.1	0.7	S	0.36424242424242426	38	0.8822222222222222	21	0.0	13	1.2464646464646465	72
partial	0.1	0.1	0.1	0.7	S	0.30343434343434345	42	0.9759595959595959	23	0.0	8	1.2793939393939393	73
partial	0.1	0.1	0.1	0.7	S	0.8991919191919193	55	0.7480808080808081	18	0.1315151515151515	13	1.778787878787879	86
partial	0.1	0.1	0.1	0.7	S	0.2866666666666666	50	0.4395959595959596	21	0.0	19	0.7262626262626262	90
partial	0.1	0.1	0.1	0.7	S	0.3274747474747475	58	1.3434343434343434	28	0.0	7	1.670909090909091	93
partial	0.1	0.1	0.1	0.7	S	0.17636363636363636	46	0.7448484848484849	32	0.058787878787878785	13	0.98	91
partial	0.1	0.1	0.1	0.7	S	0.2727272727272727	36	0.712929292929293	27	0.0	15	0.9856565656565657	78
partial	0.1	0.1	0.1	0.7	S	0.15474747474747474	49	0.8054545454545454	24	0.0	8	0.9602020202020203	81
partial	0.1	0.1	0.1	0.7	S	0.3274747474747475	49	1.013131313131313	31	0.0	16	1.3406060606060606	96
partial	0.1	0.1	0.1	0.7	S	0.23232323232323232	56	0.4806060606060606	23	0.0	9	0.712929292929293	88
partial	0.1	0.1	0.1	0.7	S	0.5141414141414141	45	0.7824242424242425	20	0.0	12	1.2965656565656567	77
partial	0.1	0.1	0.1	0.7	S	0.5864646464646465	57	0.7424242424242424	20	0.0	13	1.3288888888888888	90
partial	0.1	0.1	0.1	0.7	S	0.26626262626262626	50	0.3787878787878788	19	0.0	12	0.6450505050505051	81
partial	0.1	0.1	0.1	0.7	S	0.11757575757575757	42	0.43212121212121213	27	0.16545454545454547	11	0.7151515151515151	80
partial	0.1	0.1	0.1	0.7	S	0.4672727272727273	44	0.5630303030303031	33	0.20747474747474748	16	1.2377777777777779	93
partial	0.1	0.1	0.1	0.7	S	0.40868686868686865	49	0.4533333333333333	21	0.0	8	0.8620202020202019	78
partial	0.1	0.1	0.1	0.7	S	0.11757575757575757	39	0.4709090909090909	28	0.0	9	0.5884848484848485	76
partial	0.1	0.1	0.1	0.7	S	0.4480808080808081	49	0.35777777777777775	26	0.0	18	0.8058585858585858	93
partial	0.1	0.1	0.1	0.7	S	0.6232323232323231	43	1.0028282828282828	21	0.0	7	1.626060606060606	71
partial	0.1	0.1	0.1	0.7	S	0.45979797979797976	50	0.3981818181818182	18	0.0	10	0.857979797979798	78
partial	0.1	0.1	0.1	0.7	S	0.09595959595959595	37	1.2905050505050506	17	0.1486868686868687	11	1.5351515151515154	65
partial	0.1	0.1	0.1	0.7	S	0.058787878787878785	43	0.5048484848484849	23	0.0	8	0.5636363636363637	74
partial	0.1	0.1	0.1	0.7	S	0.11757575757575757	57	0.415959595959596	25	0.0	1	0.5335353535353535	83
partial	0.1	0.1	0.1	0.7	S	0.19515151515151513	64	0.4709090909090909	26	0.11393939393939394	20	0.7799999999999999	110
partial	0.1	0.1	0.1	0.7	S	0.3311111111111111	35	1.6414141414141417	25	0.09595959595959595	8	2.068484848484849	68
partial	0.1	0.1	0.1	0.7	S	0.3561616161616162	54	0.43212121212121213	25	0.0	7	0.7882828282828283	86
partial	0.1	0.1	0.1	0.7	S	0.4242424242424242	54	0.5896969696969697	24	0.058787878787878785	12	1.0727272727272728	90
partial	0.1	0.1	0.1	0.7	S	0.23232323232323232	48	0.48484848484848486	25	0.0	13	0.7171717171717171	86
partial	0.1	0.1	0.1	0.7	S	0.8076767676767678	43	0.7026262626262627	27	0.0	18	1.5103030303030305	88
partial	0.1	0.1	0.1	0.7	S	0.11757575757575757	41	1.0357575757575759	22	0.07757575757575758	11	1.230909090909091	74
partial	0.1	0.1	0.1	0.7	S	0.20747474747474748	51	1.0783838383838382	29	0.0	12	1.2858585858585858	92
partial	0.1	0.1	0.1	0.7	S	0.058787878787878785	57	0.8886868686868687	28	0.0	15	0.9474747474747475	100
partial	0.1	0.1	0.1	0.7	S	0.2727272727272727	52	0.7177777777777778	36	0.0	10	0.9905050505050506	98
partial	0.1	0.1	0.1	0.7	S	0.23515151515151514	61	0.5436363636363637	18	0.0	8	0.7787878787878788	87
partial	0.1	0.1	0.1	0.7	S	0.2406060606060606	53	0.9595959595959596	21	0.0	11	1.20020202020202	85
partial	0.1	0.1	0.1	0.7	S	0.296969696969697	58	0.8593939393939394	38	0.0	12	1.1563636363636365	108
partial	0.1	0.1	0.1	0.7	S	0.13636363636363635	41	0.4806060606060606	21	0.0	11	0.616969696969697	73
partial	0.1	0.1	0.1	0.7	S	0.11757575757575757	53	0.5484848484848485	24	0.0	9	0.666060606060606	86
partial	0.1	0.1	0.1	0.7	S	0.3838383838383838	58	0.9347474747474748	22	0.0	13	1.3185858585858585	93
partial	0.1	0.1	0.1	0.7	S	0.3381818181818182	52	0.6719191919191919	24	0.058787878787878785	11	1.068888888888889	87
partial	0.1	0.1	0.1	0.7	S	0.19030303030303028	52	0.98	15	0.0	12	1.1703030303030304	79
partial	0.1	0.1	0.1	0.7	S	0.2539393939393939	39	1.02	23	0.058787878787878785	13	1.3327272727272728	75
partial	0.1	0.1	0.1	0.7	S	0.3751515151515151	46	0.4983838383838384	29	0.0	14	0.8735353535353535	89
partial	0.1	0.1	0.1	0.7	S	0.39030303030303026	67	0.86989898989899	33	0.0	13	1.26020202020202	113
partial	0.1	0.1	0.1	0.7	S	0.07757575757575758	60	0.415959595959596	29	0.0	20	0.49353535353535355	109
partial	0.1	0.1	0.1	0.7	S	0.22424242424242424	65	0.5636363636363637	30	0.0	12	0.787878787878788	107
partial	0.1	0.1	0.1	0.7	S	0.5418181818181819	47	0.5620202020202021	25	0.0	6	1.1038383838383838	78
complete	0.1	0.1	0.1	0.7	NS	0.0	17	0.07757575757575758	12	0.46727272727272723	70	0.5448484848484849	99
complete	0.1	0.1	0.1	0.7	NS	0.0	27	0.0	32	0.4214141414141414	76	0.4214141414141414	135
complete	0.1	0.1	0.1	0.7	NS	0.15474747474747474	27	0.43373737373737375	18	0.058787878787878785	71	0.6472727272727273	116
complete	0.1	0.1	0.1	0.7	NS	0.15515151515151515	14	0.09595959595959595	25	0.19515151515151513	66	0.44626262626262625	105
complete	0.1	0.1	0.1	0.7	NS	0.17636363636363636	17	0.07757575757575758	27	0.17636363636363636	67	0.43030303030303024	111
complete	0.1	0.1	0.1	0.7	NS	0.07757575757575758	31	0.16545454545454547	24	0.40909090909090906	58	0.6521212121212121	113
complete	0.1	0.1	0.1	0.7	NS	0.0	24	0.5296969696969697	34	0.6272727272727274	73	1.156969696969697	131
complete	0.1	0.1	0.1	0.7	NS	0.11757575757575757	30	0.4012121212121212	30	0.21393939393939393	59	0.7327272727272729	119
complete	0.1	0.1	0.1	0.7	NS	0.15474747474747474	22	0.11757575757575757	37	0.3557575757575758	79	0.628080808080808	138
complete	0.1	0.1	0.1	0.7	NS	0.28505050505050505	28	0.23232323232323232	32	0.13636363636363635	61	0.6537373737373737	121
complete	0.1	0.1	0.1	0.7	NS	0.09595959595959595	20	0.09595959595959595	21	0.19030303030303028	70	0.3822222222222222	111
complete	0.1	0.1	0.1	0.7	NS	0.058787878787878785	22	0.7729292929292929	22	0.4818181818181818	60	1.3135353535353538	104
complete	0.1	0.1	0.1	0.7	NS	0.22424242424242424	16	0.13636363636363635	23	0.3939393939393939	62	0.7545454545454546	101
complete	0.1	0.1	0.1	0.7	NS	0.883030303030303	16	0.11393939393939394	18	0.4892929292929293	46	1.4862626262626264	80
complete	0.1	0.1	0.1	0.7	NS	0.0	17	0.21393939393939393	32	0.11757575757575757	63	0.3315151515151515	112
complete	0.1	0.1	0.1	0.7	NS	0.0	24	0.24464646464646467	26	0.2539393939393939	70	0.4985858585858586	120
complete	0.1	0.1	0.1	0.7	NS	0.058787878787878785	22	0.915959595959596	25	0.4937373737373737	62	1.4684848484848487	109
complete	0.1	0.1	0.1	0.7	NS	0.3787878787878788	15	0.4951515151515152	27	0.2723232323232323	66	1.1462626262626265	108
complete	0.1	0.1	0.1	0.7	NS	0.19030303030303028	19	0.1315151515151515	25	0.5828282828282829	70	0.9046464646464647	114
complete	0.1	0.1	0.1	0.7	NS	0.0	20	0.9828282828282828	33	0.11757575757575757	82	1.1004040404040405	135
complete	0.1	0.1	0.1	0.7	NS	0.2315151515151515	23	0.2406060606060606	24	0.13636363636363635	68	0.6084848484848485	115
complete	0.1	0.1	0.1	0.7	NS	0.0	22	1.462020202020202	31	0.31636363636363635	64	1.7783838383838384	117
complete	0.1	0.1	0.1	0.7	NS	0.058787878787878785	17	1.035959595959596	23	0.5868686868686869	57	1.6816161616161618	97
complete	0.1	0.1	0.1	0.7	NS	0.09595959595959595	21	0.17636363636363636	21	0.23272727272727273	69	0.505050505050505	111
complete	0.1	0.1	0.1	0.7	NS	0.35777777777777775	22	1.5923232323232326	23	0.13636363636363635	64	2.0864646464646466	109
complete	0.1	0.1	0.1	0.7	NS	0.09595959595959595	18	0.5171717171717172	21	0.37696969696969695	53	0.9901010101010104	92
complete	0.1	0.1	0.1	0.7	NS	0.24909090909090906	21	0.07757575757575758	34	0.3311111111111111	66	0.6577777777777778	121
complete	0.1	0.1	0.1	0.7	NS	0.058787878787878785	15	0.09595959595959595	19	0.09595959595959595	54	0.2507070707070707	88
complete	0.1	0.1	0.1	0.7	NS	0.0	17	0.7002020202020203	35	0.11757575757575757	71	0.8177777777777779	123
complete	0.1	0.1	0.1	0.7	NS	0.058787878787878785	11	0.5981818181818183	29	0.3490909090909091	55	1.0060606060606063	95
complete	0.1	0.1	0.1	0.7	NS	0.058787878787878785	13	0.07757575757575758	36	0.38060606060606056	64	0.516969696969697	113
complete	0.1	0.1	0.1	0.7	NS	0.19030303030303028	21	0.058787878787878785	23	0.22424242424242424	82	0.47333333333333333	126
complete	0.1	0.1	0.1	0.7	NS	0.0	27	0.4921212121212121	24	0.8761616161616161	46	1.3682828282828285	97
complete	0.1	0.1	0.1	0.7	NS	0.19030303030303028	20	0.20909090909090908	28	0.2993939393939394	59	0.6987878787878787	107
complete	0.1	0.1	0.1	0.7	NS	0.058787878787878785	17	0.49636363636363634	27	0.4808080808080808	62	1.0359595959595962	106
complete	0.1	0.1	0.1	0.7	NS	0.0	17	0.058787878787878785	22	0.45454545454545453	67	0.5133333333333333	106
complete	0.1	0.1	0.1	0.7	NS	0.0	25	0.09595959595959595	27	0.1315151515151515	72	0.22747474747474744	124
complete	0.1	0.1	0.1	0.7	NS	0.058787878787878785	18	0.64	32	0.3054545454545454	67	1.0042424242424242	117
complete	0.1	0.1	0.1	0.7	NS	0.11393939393939394	16	0.17272727272727273	24	0.2315151515151515	59	0.5181818181818182	99
complete	0.1	0.1	0.1	0.7	NS	0.07757575757575758	21	0.3981818181818182	19	0.4585858585858586	48	0.9343434343434345	88
complete	0.1	0.1	0.1	0.7	NS	0.058787878787878785	23	0.0	27	0.5496969696969697	53	0.6084848484848485	103
complete	0.1	0.1	0.1	0.7	NS	0.0	25	0.31535353535353533	28	0.39030303030303026	54	0.7056565656565656	107
complete	0.1	0.1	0.1	0.7	NS	0.15515151515151515	11	1.187878787878788	25	0.42262626262626257	67	1.765656565656566	103
complete	0.1	0.1	0.1	0.7	NS	0.0	20	0.41818181818181815	24	0.570909090909091	65	0.9890909090909092	109
complete	0.1	0.1	0.1	0.7	NS	0.11757575757575757	20	0.0	25	0.6438383838383839	67	0.7614141414141415	112
complete	0.1	0.1	0.1	0.7	NS	0.0	17	0.8145454545454547	27	0.17636363636363636	51	0.9909090909090912	95
complete	0.1	0.1	0.1	0.7	NS	0.058787878787878785	18	0.4296969696969697	23	0.11757575757575757	52	0.6060606060606061	93
complete	0.1	0.1	0.1	0.7	NS	0.21393939393939393	25	0.18181818181818182	18	0.21353535353535352	52	0.6092929292929293	95
complete	0.1	0.1	0.1	0.7	NS	0.0	22	0.07757575757575758	26	0.16545454545454547	59	0.24303030303030304	107
complete	0.1	0.1	0.1	0.7	NS	0.0	22	0.9973737373737375	21	0.058787878787878785	60	1.0561616161616163	103
complete	0.1	0.1	0.1	0.7	NS	0.058787878787878785	30	0.6250505050505051	25	0.36787878787878786	57	1.0517171717171718	112
complete	0.1	0.1	0.1	0.7	NS	0.058787878787878785	14	0.5054545454545455	23	0.37696969696969695	57	0.9412121212121214	94
complete	0.1	0.1	0.1	0.7	NS	0.11757575757575757	23	0.0	19	0.4193939393939394	66	0.5369696969696969	108
complete	0.1	0.1	0.1	0.7	NS	0.0	27	0.8262626262626263	27	0.5573737373737374	80	1.383636363636364	134
complete	0.1	0.1	0.1	0.7	NS	0.0	21	1.1179797979797979	20	0.2503030303030303	53	1.3682828282828283	94
complete	0.1	0.1	0.1	0.7	NS	0.22424242424242424	11	1.2377777777777779	22	0.36787878787878786	65	1.8298989898989904	98
complete	0.1	0.1	0.1	0.7	NS	0.0	26	0.2911111111111111	25	0.356969696969697	53	0.648080808080808	104
complete	0.1	0.1	0.1	0.7	NS	0.3381818181818182	20	0.058787878787878785	20	0.3181818181818182	69	0.7151515151515151	109
complete	0.1	0.1	0.1	0.7	NS	0.0	19	0.0	21	0.4442424242424242	67	0.4442424242424242	107
complete	0.1	0.1	0.1	0.7	NS	0.19515151515151513	18	0.0	30	0.527878787878788	58	0.723030303030303	106
complete	0.1	0.1	0.1	0.7	NS	0.0	20	0.0	22	0.3042424242424242	62	0.3042424242424242	104
complete	0.1	0.1	0.1	0.7	NS	0.2903030303030303	17	0.6737373737373737	23	0.15474747474747474	61	1.1187878787878789	101
complete	0.1	0.1	0.1	0.7	NS	0.058787878787878785	20	0.07757575757575758	27	0.42727272727272725	69	0.5636363636363637	116
complete	0.1	0.1	0.1	0.7	NS	0.555959595959596	16	0.8117171717171717	20	0.17636363636363636	72	1.5440404040404043	108
complete	0.1	0.1	0.1	0.7	NS	0.0	29	0.07757575757575758	32	0.3282828282828283	57	0.40585858585858586	118
complete	0.1	0.1	0.1	0.7	NS	0.0	17	0.058787878787878785	27	0.6353535353535353	49	0.6941414141414142	93
complete	0.1	0.1	0.1	0.7	NS	0.0	17	0.5781818181818181	26	0.4856565656565657	72	1.0638383838383838	115
complete	0.1	0.1	0.1	0.7	NS	0.3715151515151515	29	0.058787878787878785	17	0.28505050505050505	66	0.7153535353535354	112
complete	0.1	0.1	0.1	0.7	NS	0.0	20	0.8896969696969699	29	0.4444444444444445	69	1.3341414141414145	118
complete	0.1	0.1	0.1	0.7	NS	0.058787878787878785	23	0.283030303030303	23	0.19151515151515153	75	0.5333333333333333	121
complete	0.1	0.1	0.1	0.7	NS	0.47595959595959597	17	0.058787878787878785	28	0.9395959595959595	63	1.4743434343434347	108
complete	0.1	0.1	0.1	0.7	NS	0.33515151515151514	19	0.058787878787878785	33	0.4123232323232323	67	0.8062626262626262	119
complete	0.1	0.1	0.1	0.7	NS	0.5674747474747475	20	0.7317171717171718	25	0.6177777777777779	53	1.9169696969696972	98
complete	0.1	0.1	0.1	0.7	NS	0.3098989898989899	13	0.9274747474747476	27	0.46747474747474743	70	1.7048484848484853	110
complete	0.1	0.1	0.1	0.7	NS	0.23232323232323232	11	0.7323232323232323	20	0.25757575757575757	58	1.2222222222222223	89
complete	0.1	0.1	0.1	0.7	NS	0.0	14	0.0	30	0.44303030303030305	64	0.44303030303030305	108
complete	0.1	0.1	0.1	0.7	NS	0.17636363636363636	22	0.6018181818181818	25	0.19515151515151513	56	0.9733333333333336	103
complete	0.1	0.1	0.1	0.7	NS	0.0	17	0.4214141414141414	26	0.5553535353535354	71	0.9767676767676768	114
complete	0.1	0.1	0.1	0.7	NS	0.23272727272727273	26	0.525050505050505	27	0.6503030303030303	53	1.4080808080808083	106
complete	0.1	0.1	0.1	0.7	NS	0.07757575757575758	25	0.45696969696969697	20	0.46787878787878784	54	1.0024242424242427	99
complete	0.1	0.1	0.1	0.7	NS	0.2777777777777778	18	0.34383838383838383	26	0.19030303030303028	80	0.811919191919192	124
complete	0.1	0.1	0.1	0.7	NS	0.19515151515151513	18	0.21333333333333335	18	0.6662626262626262	64	1.074747474747475	100
complete	0.1	0.1	0.1	0.7	NS	0.22626262626262628	17	0.11757575757575757	25	0.527070707070707	60	0.8709090909090909	102
complete	0.1	0.1	0.1	0.7	NS	0.07757575757575758	21	1.3381818181818184	19	0.4527272727272727	48	1.8684848484848486	88
complete	0.1	0.1	0.1	0.7	NS	0.0	21	0.2406060606060606	25	0.5262626262626263	57	0.7668686868686869	103
complete	0.1	0.1	0.1	0.7	NS	0.0	13	0.26141414141414143	28	0.25656565656565655	75	0.517979797979798	116
complete	0.1	0.1	0.1	0.7	NS	0.07757575757575758	16	0.0	23	0.5438383838383838	65	0.6214141414141414	104
complete	0.1	0.1	0.1	0.7	NS	0.17636363636363636	21	0.46909090909090906	18	0.29393939393939394	67	0.9393939393939397	106
complete	0.1	0.1	0.1	0.7	NS	0.0	26	0.1486868686868687	28	0.19515151515151513	71	0.34383838383838383	125
complete	0.1	0.1	0.1	0.7	NS	0.21393939393939393	14	0.2723232323232323	27	0.5907070707070707	67	1.0769696969696971	108
complete	0.1	0.1	0.1	0.7	NS	0.15474747474747474	19	0.5436363636363637	30	0.45696969696969697	65	1.1553535353535354	114
complete	0.1	0.1	0.1	0.7	NS	0.058787878787878785	18	0.09595959595959595	17	0.2539393939393939	66	0.40868686868686865	101
complete	0.1	0.1	0.1	0.7	NS	0.402020202020202	16	0.6406060606060606	17	0.36787878787878786	64	1.4105050505050507	97
complete	0.1	0.1	0.1	0.7	NS	0.19030303030303028	18	0.2777777777777778	28	0.19515151515151513	58	0.6632323232323232	104
complete	0.1	0.1	0.1	0.7	NS	0.13636363636363635	25	0.6523232323232324	25	0.5490909090909091	51	1.3377777777777782	101
complete	0.1	0.1	0.1	0.7	NS	0.36848484848484847	21	0.336969696969697	15	0.3090909090909091	78	1.0145454545454546	114
complete	0.1	0.1	0.1	0.7	NS	0.07757575757575758	22	0.622020202020202	36	0.2777777777777778	82	0.9773737373737372	140
complete	0.1	0.1	0.1	0.7	NS	0.20747474747474748	26	0.0	28	0.5153535353535353	85	0.7228282828282829	139
complete	0.1	0.1	0.1	0.7	NS	0.19515151515151513	23	0.09595959595959595	29	0.21393939393939393	68	0.505050505050505	120
complete	0.1	0.1	0.1	0.7	NS	0.302020202020202	22	0.058787878787878785	30	0.3406060606060606	55	0.7014141414141414	107
complete	0.1	0.1	0.1	0.7	NS	0.0	29	0.5345454545454545	18	0.058787878787878785	48	0.5933333333333334	95
complete	0.1	0.1	0.1	0.7	NS	0.22848484848484849	21	0.13636363636363635	25	0.17272727272727273	74	0.5375757575757576	120
complete	0.1	0.1	0.1	0.7	NS	0.0	28	1.037979797979798	25	0.5533333333333333	51	1.5913131313131317	104
complete	0.1	0.1	0.1	0.7	NS	0.11757575757575757	27	1.1583838383838385	27	0.11757575757575757	73	1.3935353535353536	127
complete	0.1	0.1	0.1	0.7	NS	0.0	17	0.4121212121212121	29	0.11757575757575757	65	0.5296969696969697	111
complete	0.1	0.1	0.1	0.7	NS	0.0	26	0.19777777777777777	32	0.28020202020202023	69	0.47797979797979795	127
complete	0.1	0.1	0.1	0.7	NS	0.058787878787878785	26	0.29818181818181816	19	0.28505050505050505	46	0.6420202020202019	91
complete	0.1	0.1	0.1	0.7	NS	0.0	27	0.0	23	0.4303030303030303	48	0.4303030303030303	98
complete	0.1	0.1	0.1	0.7	NS	0.058787878787878785	22	0.8244444444444444	17	0.058787878787878785	59	0.942020202020202	98
complete	0.1	0.1	0.1	0.7	NS	0.0	20	0.47575757575757577	32	0.3983838383838384	60	0.8741414141414143	112
complete	0.1	0.1	0.1	0.7	NS	0.0	19	0.5371717171717172	35	0.48626262626262623	75	1.0234343434343436	129
complete	0.1	0.1	0.1	0.7	NS	0.058787878787878785	14	0.0	22	0.058787878787878785	59	0.11757575757575757	95
complete	0.1	0.1	0.1	0.7	NS	0.11393939393939394	21	0.25656565656565655	20	0.5608080808080808	66	0.9313131313131314	107
complete	0.1	0.1	0.1	0.7	NS	0.13636363636363635	11	0.2593939393939394	35	1.025050505050505	58	1.420808080808081	104
complete	0.1	0.1	0.1	0.7	NS	0.6191919191919192	21	0.3787878787878788	19	0.2911111111111111	69	1.2890909090909093	109
complete	0.1	0.1	0.1	0.7	NS	0.20747474747474748	20	0.0	32	0.4903030303030303	65	0.6977777777777778	117
complete	0.1	0.1	0.1	0.7	NS	0.21353535353535352	13	0.6472727272727273	29	0.21353535353535352	70	1.0743434343434344	112
complete	0.1	0.1	0.1	0.7	NS	0.09595959595959595	20	0.0	28	0.2911111111111111	68	0.38707070707070707	116
complete	0.1	0.1	0.1	0.7	NS	0.058787878787878785	24	0.4709090909090909	26	0.15474747474747474	58	0.6844444444444444	108
complete	0.1	0.1	0.1	0.7	NS	0.0	22	0.07757575757575758	26	0.3721212121212121	60	0.4496969696969697	108
complete	0.1	0.1	0.1	0.7	NS	0.0	19	0.22747474747474744	23	0.4426262626262626	64	0.6701010101010102	106
complete	0.1	0.1	0.1	0.7	NS	0.058787878787878785	22	0.6612121212121211	21	0.23232323232323232	72	0.9523232323232323	115
complete	0.1	0.1	0.1	0.7	NS	0.058787878787878785	23	0.19515151515151513	18	0.17636363636363636	50	0.43030303030303024	91
complete	0.1	0.1	0.1	0.7	NS	0.11757575757575757	16	0.0	24	0.17353535353535354	64	0.2911111111111111	104
complete	0.1	0.1	0.1	0.7	NS	0.0	24	0.13636363636363635	20	0.9826262626262626	53	1.118989898989899	97
complete	0.1	0.1	0.1	0.7	NS	0.1486868686868687	20	0.058787878787878785	25	0.6143434343434343	66	0.8218181818181819	111
complete	0.1	0.1	0.1	0.7	NS	0.21393939393939393	21	0.0	13	0.5418181818181818	64	0.7557575757575757	98
complete	0.1	0.1	0.1	0.7	NS	0.0	18	0.0	19	0.0	64
complete	0.1	0.1	0.1	0.7	NS	0.11393939393939394	24	0.33515151515151514	18	0.2098989898989899	60	0.6589898989898989	102
complete	0.1	0.1	0.1	0.7	NS	0.3787878787878788	22	0.5624242424242425	26	0.45656565656565656	60	1.397777777777778	108
complete	0.1	0.1	0.1	0.7	NS	0.0	23	0.5690909090909091	24	0.13636363636363635	75	0.7054545454545456	122
complete	0.1	0.1	0.1	0.7	NS	0.09595959595959595	15	0.058787878787878785	20	0.578989898989899	64	0.7337373737373738	99
complete	0.1	0.1	0.1	0.7	NS	0.0	17	0.19777777777777777	29	0.3606060606060606	56	0.5583838383838384	102
complete	0.1	0.1	0.1	0.7	NS	0.07757575757575758	22	0.11757575757575757	24	0.38747474747474747	79	0.5826262626262626	125
complete	0.1	0.1	0.1	0.7	NS	0.11757575757575757	15	0.5474747474747474	15	0.40545454545454546	63	1.0705050505050506	93
complete	0.1	0.1	0.1	0.7	NS	0.0	31	0.3496969696969697	25	0.22747474747474744	73	0.5771717171717171	129
complete	0.1	0.1	0.1	0.7	NS	0.21333333333333335	18	0.17636363636363636	27	0.11757575757575757	68	0.5072727272727273	113
complete	0.1	0.1	0.1	0.7	NS	0.13636363636363635	13	0.4595959595959596	22	0.23272727272727273	66	0.8286868686868689	101
complete	0.1	0.1	0.1	0.7	NS	0.17636363636363636	30	0.0	16	0.2911111111111111	66	0.46747474747474743	112
complete	0.1	0.1	0.1	0.7	NS	0.0	25	0.28505050505050505	11	0.2315151515151515	42	0.5165656565656566	78
complete	0.1	0.1	0.1	0.7	NS	0.11393939393939394	25	0.9448484848484848	28	0.2911111111111111	54	1.3498989898989902	107
complete	0.1	0.1	0.1	0.7	NS	0.0	17	0.22848484848484849	24	0.7446464646464647	60	0.9731313131313132	101
complete	0.1	0.1	0.1	0.7	NS	0.0	23	0.8737373737373737	31	0.5630303030303031	53	1.4367676767676771	107
complete	0.1	0.1	0.1	0.7	NS	0.0	28	0.058787878787878785	15	0.058787878787878785	53	0.11757575757575757	96
complete	0.1	0.1	0.1	0.7	NS	0.1315151515151515	27	0.5121212121212122	24	0.058787878787878785	59	0.7024242424242425	110
complete	0.1	0.1	0.1	0.7	NS	0.13636363636363635	22	0.17636363636363636	24	0.0	57	0.3127272727272727	103
complete	0.1	0.1	0.1	0.7	NS	0.11757575757575757	16	0.754949494949495	30	0.17636363636363636	72	1.048888888888889	118
complete	0.1	0.1	0.1	0.7	NS	0.27151515151515154	29	0.7042424242424243	25	0.48505050505050507	59	1.460808080808081	113
complete	0.1	0.1	0.1	0.7	NS	0.3391919191919192	14	1.0070707070707072	26	0.5238383838383838	49	1.8701010101010103	89
complete	0.1	0.1	0.1	0.7	NS	0.0	17	0.9438383838383839	35	0.3939393939393939	50	1.337777777777778	102
complete	0.1	0.1	0.1	0.7	NS	0.1315151515151515	24	0.21353535353535352	26	0.19515151515151513	66	0.5402020202020201	116
complete	0.1	0.1	0.1	0.7	NS	0.07757575757575758	26	0.5062626262626263	27	0.20909090909090908	50	0.7929292929292928	103
complete	0.1	0.1	0.1	0.7	NS	0.19777777777777777	11	0.058787878787878785	33	0.3466666666666667	62	0.6032323232323232	106
complete	0.1	0.1	0.1	0.7	NS	0.09595959595959595	18	0.0	37	0.11757575757575757	61	0.21353535353535352	116
complete	0.1	0.1	0.1	0.7	NS	0.3109090909090909	19	0.0	23	0.696969696969697	61	1.0078787878787878	103
complete	0.1	0.1	0.1	0.7	NS	0.20909090909090908	18	0.4072727272727273	20	0.13636363636363635	51	0.7527272727272727	89
complete	0.1	0.1	0.1	0.7	NS	0.0	20	0.2406060606060606	28	0.07757575757575758	59	0.3181818181818182	107
complete	0.1	0.1	0.1	0.7	NS	0.42484848484848486	21	0.5096969696969698	26	0.3680808080808081	56	1.3026262626262628	103
complete	0.1	0.1	0.1	0.7	NS	0.19030303030303028	16	0.058787878787878785	24	0.33656565656565657	73	0.5856565656565655	113
complete	0.1	0.1	0.1	0.7	NS	0.33090909090909093	20	0.8537373737373738	23	0.058787878787878785	63	1.2434343434343436	106
complete	0.1	0.1	0.1	0.7	NS	0.0	15	0.16545454545454547	30	0.4595959595959596	69	0.6250505050505051	114
complete	0.1	0.1	0.1	0.7	NS	0.058787878787878785	21	0.1315151515151515	34	0.6480808080808081	71	0.8383838383838383	126
complete	0.1	0.1	0.1	0.7	NS	0.11757575757575757	21	0.8369696969696969	26	0.30787878787878786	68	1.2624242424242427	115
complete	0.1	0.1	0.1	0.7	NS	0.11757575757575757	25	0.11393939393939394	23	0.26626262626262626	74	0.49777777777777776	122
complete	0.1	0.1	0.1	0.7	NS	0.13636363636363635	20	0.0	25	0.378989898989899	72	0.5153535353535353	117
complete	0.1	0.1	0.1	0.7	NS	0.0	16	0.36828282828282827	37	0.17636363636363636	58	0.5446464646464646	111
complete	0.1	0.1	0.1	0.7	NS	0.0	19	1.2672727272727273	26	0.21393939393939393	63	1.4812121212121214	108
complete	0.1	0.1	0.1	0.7	NS	0.4527272727272727	26	0.15474747474747474	27	0.2539393939393939	70	0.8614141414141414	123
complete	0.1	0.1	0.1	0.7	NS	0.0	12	0.5642424242424242	28	0.646060606060606	60	1.2103030303030304	100
complete	0.1	0.1	0.1	0.7	NS	0.058787878787878785	27	0.058787878787878785	24	0.4985858585858586	45	0.6161616161616162	96
complete	0.1	0.1	0.1	0.7	NS	0.0	19	0.7210101010101011	25	0.6446464646464646	59	1.365656565656566	103
complete	0.1	0.1	0.1	0.7	NS	0.0	14	0.29818181818181816	24	0.2406060606060606	68	0.5387878787878788	106
complete	0.1	0.1	0.1	0.7	NS	0.37292929292929294	16	0.0	34	0.742020202020202	58	1.114949494949495	108
complete	0.1	0.1	0.1	0.7	NS	0.058787878787878785	22	0.24303030303030304	30	0.6224242424242424	58	0.9242424242424243	110
complete	0.1	0.1	0.1	0.7	NS	0.3886868686868687	15	0.6965656565656566	21	0.7701010101010101	75	1.8553535353535358	111
complete	0.1	0.1	0.1	0.7	NS	0.058787878787878785	20	0.13636363636363635	20	0.3127272727272727	65	0.5078787878787878	105
complete	0.1	0.1	0.1	0.7	NS	0.0	20	0.0	24	0.058787878787878785	63	0.058787878787878785
complete	0.1	0.1	0.1	0.7	NS	0.1315151515151515	16	0.602020202020202	23	0.0	68	0.7335353535353536	107
complete	0.1	0.1	0.1	0.7	NS	0.19515151515151513	21	0.6406060606060606	26	0.7808080808080808	60	1.6165656565656568	107
complete	0.1	0.1	0.1	0.7	NS	0.13636363636363635	24	0.42424242424242425	31	0.4729292929292929	53	1.0335353535353535	108
complete	0.1	0.1	0.1	0.7	NS	0.0	17	0.44666666666666666	27	0.0	71	0.44666666666666666
complete	0.1	0.1	0.1	0.7	NS	0.058787878787878785	19	0.398989898989899	25	0.44626262626262625	63	0.9040404040404042	107
complete	0.1	0.1	0.1	0.7	NS	0.0	20	0.0	21	0.2686868686868687	52	0.2686868686868687	93
complete	0.1	0.1	0.1	0.7	NS	0.22787878787878788	24	0.4072727272727273	19	0.23232323232323232	56	0.8674747474747475	99
complete	0.1	0.1	0.1	0.7	NS	0.11393939393939394	19	0.0	23	0.19515151515151513	45	0.3090909090909091	87
complete	0.1	0.1	0.1	0.7	NS	0.35777777777777775	17	0.971111111111111	25	0.2539393939393939	67	1.582828282828283	109
complete	0.1	0.1	0.1	0.7	NS	0.07757575757575758	16	0.058787878787878785	32	0.32141414141414143	65	0.4577777777777778	113
complete	0.1	0.1	0.1	0.7	NS	0.0	17	0.7535353535353535	26	0.6028282828282828	81	1.3563636363636364	124
complete	0.1	0.1	0.1	0.7	NS	0.0	22	0.5824242424242425	22	0.38747474747474747	56	0.96989898989899	100
complete	0.1	0.1	0.1	0.7	NS	0.17353535353535354	26	0.19030303030303028	23	0.5866666666666667	74	0.9505050505050505	123
complete	0.1	0.1	0.1	0.7	NS	0.17636363636363636	25	0.5636363636363637	27	0.17636363636363636	68	0.9163636363636366	120
complete	0.1	0.1	0.1	0.7	NS	0.15474747474747474	22	0.07757575757575758	31	0.0	76	0.23232323232323232	129
complete	0.1	0.1	0.1	0.7	NS	0.09595959595959595	30	0.5557575757575758	32	0.11757575757575757	66	0.7692929292929294	128
complete	0.1	0.1	0.1	0.7	NS	0.07757575757575758	10	0.0	29	0.6327272727272728	69	0.7103030303030304	108
complete	0.1	0.1	0.1	0.7	NS	0.07757575757575758	16	0.0	25	0.19515151515151513	68	0.2727272727272727	109
complete	0.1	0.1	0.1	0.7	NS	0.0	9	0.15474747474747474	20	0.4383838383838384	55	0.5931313131313132	84
complete	0.1	0.1	0.1	0.7	NS	0.07757575757575758	24	0.5183838383838384	30	0.44060606060606056	70	1.0365656565656567	124
complete	0.1	0.1	0.1	0.7	NS	0.0	17	0.5018181818181818	22	0.5529292929292929	48	1.0547474747474748	87
complete	0.1	0.1	0.1	0.7	NS	0.0	20	0.3787878787878788	26	0.13636363636363635	73	0.5151515151515151	119
complete	0.1	0.1	0.1	0.7	NS	0.07757575757575758	24	0.13636363636363635	19	0.5905050505050504	51	0.8044444444444443	94
complete	0.1	0.1	0.1	0.7	S	0.23515151515151514	50	0.9026262626262627	9	0.058787878787878785	9	1.1965656565656566	68
complete	0.1	0.1	0.1	0.7	S	0.17636363636363636	53	0.058787878787878785	24	0.0	12	0.23515151515151514	89
complete	0.1	0.1	0.1	0.7	S	0.3090909090909091	57	0.5557575757575758	22	0.0	10	0.8648484848484849	89
complete	0.1	0.1	0.1	0.7	S	0.7139393939393941	50	0.33090909090909093	17	0.0	9	1.0448484848484851	76
complete	0.1	0.1	0.1	0.7	S	0.2872727272727273	49	0.0	14	0.0	10	0.2872727272727273	73
complete	0.1	0.1	0.1	0.7	S	0.3274747474747475	46	0.058787878787878785	20	0.0	11	0.38626262626262625	77
complete	0.1	0.1	0.1	0.7	S	0.5367676767676768	48	0.3787878787878788	17	0.553939393939394	11	1.4694949494949496	76
complete	0.1	0.1	0.1	0.7	S	0.6737373737373737	45	0.5555555555555556	15	0.11757575757575757	8	1.346868686868687	68
complete	0.1	0.1	0.1	0.7	S	0.49010101010101015	47	0.058787878787878785	14	0.058787878787878785	8	0.6076767676767678	69
complete	0.1	0.1	0.1	0.7	S	0.11757575757575757	50	0.0	21	0.0	12	0.11757575757575757	83
complete	0.1	0.1	0.1	0.7	S	0.27535353535353535	42	0.7995959595959596	18	0.0	5	1.0749494949494949	65
complete	0.1	0.1	0.1	0.7	S	0.36666666666666664	44	0.058787878787878785	21	0.058787878787878785	12	0.4842424242424242	77
complete	0.1	0.1	0.1	0.7	S	0.30787878787878786	37	0.24323232323232324	26	0.0	12	0.5511111111111111	75
complete	0.1	0.1	0.1	0.7	S	0.7406060606060607	55	0.0	18	0.32323232323232326	8	1.063838383838384	81
complete	0.1	0.1	0.1	0.7	S	0.5389898989898989	41	0.0	12	0.20747474747474748	7	0.7464646464646465	60
complete	0.1	0.1	0.1	0.7	S	0.7173737373737373	56	0.21333333333333335	18	0.11393939393939394	10	1.0446464646464646	84
complete	0.1	0.1	0.1	0.7	S	0.2727272727272727	60	0.0	21	0.0	13	0.2727272727272727	94
complete	0.1	0.1	0.1	0.7	S	0.42747474747474745	55	0.9250505050505051	16	0.0	12	1.3525252525252527	83
complete	0.1	0.1	0.1	0.7	S	0.21393939393939393	45	0.11757575757575757	22	0.0	13	0.3315151515151515	80
complete	0.1	0.1	0.1	0.7	S	0.31272727272727274	39	0.0	21	0.058787878787878785	10	0.3715151515151515	70
complete	0.1	0.1	0.1	0.7	S	0.23515151515151514	48	0.528080808080808	13	0.20747474747474748	12	0.9707070707070706	73
complete	0.1	0.1	0.1	0.7	S	0.38666666666666666	38	0.3424242424242424	27	0.0	12	0.7290909090909091	77
complete	0.1	0.1	0.1	0.7	S	1.0585858585858585	50	0.0	19	0.19515151515151513	10	1.2537373737373738	79
complete	0.1	0.1	0.1	0.7	S	0.41575757575757577	63	0.0	12	0.07757575757575758	11	0.49333333333333335	86
complete	0.1	0.1	0.1	0.7	S	0.7139393939393939	45	0.13636363636363635	20	0.19515151515151513	12	1.0454545454545456	77
complete	0.1	0.1	0.1	0.7	S	0.5896969696969697	55	0.13636363636363635	7	0.0	8	0.7260606060606061	70
complete	0.1	0.1	0.1	0.7	S	0.5202020202020201	38	0.4292929292929293	19	0.0	9	0.9494949494949495	66
complete	0.1	0.1	0.1	0.7	S	0.2727272727272727	41	0.38202020202020204	20	0.0	14	0.6547474747474747	75
complete	0.1	0.1	0.1	0.7	S	0.22747474747474744	58	0.2957575757575758	20	0.11393939393939394	13	0.6371717171717171	91
complete	0.1	0.1	0.1	0.7	S	0.38686868686868686	57	0.5484848484848485	17	0.0	11	0.9353535353535354	85
complete	0.1	0.1	0.1	0.7	S	0.40787878787878784	37	0.18181818181818182	20	0.0	7	0.5896969696969696	64
complete	0.1	0.1	0.1	0.7	S	0.1486868686868687	46	0.19777777777777777	15	0.0	11	0.3464646464646465	72
complete	0.1	0.1	0.1	0.7	S	0.6086868686868687	47	0.15515151515151515	17	0.09595959595959595	9	0.8597979797979799	73
complete	0.1	0.1	0.1	0.7	S	0.8329292929292929	40	1.1030303030303032	25	0.0	9	1.935959595959596	74
complete	0.1	0.1	0.1	0.7	S	0.09595959595959595	57	0.0	18	0.0	9	0.09595959595959595
complete	0.1	0.1	0.1	0.7	S	0.2872727272727273	37	0.516969696969697	8	0.0	11	0.8042424242424242	56
complete	0.1	0.1	0.1	0.7	S	0.17636363636363636	47	0.13636363636363635	12	0.0	5	0.3127272727272727	64
complete	0.1	0.1	0.1	0.7	S	0.3094949494949495	48	0.2727272727272727	23	0.11757575757575757	13	0.6997979797979799	84
complete	0.1	0.1	0.1	0.7	S	0.3741414141414141	53	0.0	25	0.058787878787878785	11	0.4329292929292929	89
complete	0.1	0.1	0.1	0.7	S	0.2727272727272727	44	0.13636363636363635	21	0.0	14	0.40909090909090906	79
complete	0.1	0.1	0.1	0.7	S	0.685050505050505	56	0.0	11	0.058787878787878785	9	0.7438383838383839	76
complete	0.1	0.1	0.1	0.7	S	0.7280808080808081	46	0.058787878787878785	20	0.0	7	0.7868686868686869	73
complete	0.1	0.1	0.1	0.7	S	0.11757575757575757	51	0.3470707070707071	15	0.0	10	0.46464646464646464	76
complete	0.1	0.1	0.1	0.7	S	0.0	43	1.0785858585858588	14	0.0	5	1.0785858585858588	62
complete	0.1	0.1	0.1	0.7	S	0.5133333333333333	48	0.0	22	0.0	10	0.5133333333333333	80
complete	0.1	0.1	0.1	0.7	S	0.5050505050505051	45	0.0	15	0.0	7	0.5050505050505051	67
complete	0.1	0.1	0.1	0.7	S	0.6074747474747475	50	0.0	18	0.0	9	0.6074747474747475	77
complete	0.1	0.1	0.1	0.7	S	0.4426262626262626	41	0.11393939393939394	18	0.0	7	0.5565656565656565	66
complete	0.1	0.1	0.1	0.7	S	0.19515151515151513	42	0.0	23	0.058787878787878785	10	0.2539393939393939	75
complete	0.1	0.1	0.1	0.7	S	0.4408080808080808	59	0.0	25	0.0	12	0.4408080808080808	96
complete	0.1	0.1	0.1	0.7	S	0.17636363636363636	51	0.5	11	0.0	16	0.6763636363636364	78
complete	0.1	0.1	0.1	0.7	S	0.07757575757575758	40	0.13636363636363635	24	0.0	12	0.21393939393939393	76
complete	0.1	0.1	0.1	0.7	S	0.2872727272727273	52	0.0	24	0.0	11	0.2872727272727273	87
complete	0.1	0.1	0.1	0.7	S	0.2862626262626262	36	0.058787878787878785	14	0.0	12	0.345050505050505	62
complete	0.1	0.1	0.1	0.7	S	0.32505050505050503	44	0.6246464646464647	15	0.3721212121212121	8	1.321818181818182	67
complete	0.1	0.1	0.1	0.7	S	0.27212121212121215	46	0.07757575757575758	17	0.0	9	0.34969696969696973	72
complete	0.1	0.1	0.1	0.7	S	0.26262626262626265	59	0.47535353535353536	20	0.0	17	0.7379797979797981	96
complete	0.1	0.1	0.1	0.7	S	0.2903030303030303	45	0.11757575757575757	19	0.0	10	0.40787878787878784	74
complete	0.1	0.1	0.1	0.7	S	0.13636363636363635	39	0.0	13	0.07757575757575758	8	0.21393939393939393	60
complete	0.1	0.1	0.1	0.7	S	0.7458585858585858	47	0.742020202020202	13	0.0	7	1.487878787878788	67
complete	0.1	0.1	0.1	0.7	S	0.38666666666666666	59	0.0	28	0.0	17	0.38666666666666666	104
complete	0.1	0.1	0.1	0.7	S	0.3090909090909091	46	0.0	22	0.2098989898989899	10	0.518989898989899	78
complete	0.1	0.1	0.1	0.7	S	0.3608080808080808	55	0.3674747474747475	16	0.0	14	0.7282828282828283	85
complete	0.1	0.1	0.1	0.7	S	0.15474747474747474	44	0.5048484848484849	15	0.0	11	0.6595959595959596	70
complete	0.1	0.1	0.1	0.7	S	0.09595959595959595	56	0.7898989898989899	20	0.058787878787878785	15	0.9446464646464647	91
complete	0.1	0.1	0.1	0.7	S	0.4272727272727273	50	0.43212121212121213	19	0.0	10	0.8593939393939394	79
complete	0.1	0.1	0.1	0.7	S	0.7686868686868686	39	0.0	15	0.0	16	0.7686868686868686	70
complete	0.1	0.1	0.1	0.7	S	0.11757575757575757	39	0.0	17	0.0	7	0.11757575757575757	63
complete	0.1	0.1	0.1	0.7	S	0.5492929292929293	50	0.0	16	0.19151515151515153	5	0.7408080808080808	71
complete	0.1	0.1	0.1	0.7	S	0.5553535353535354	60	0.5771717171717172	13	0.0	7	1.1325252525252527	80
complete	0.1	0.1	0.1	0.7	S	0.40424242424242424	46	0.5474747474747474	21	0.058787878787878785	6	1.0105050505050506	73
complete	0.1	0.1	0.1	0.7	S	0.2909090909090909	36	0.4951515151515152	20	0.0	11	0.7860606060606061	67
complete	0.1	0.1	0.1	0.7	S	0.21353535353535352	56	1.0341414141414143	18	0.0	19	1.2476767676767677	93
complete	0.1	0.1	0.1	0.7	S	0.48808080808080806	44	0.5042424242424243	19	0.09595959595959595	9	1.0882828282828283	72
complete	0.1	0.1	0.1	0.7	S	0.34383838383838383	44	0.13636363636363635	18	0.0	17	0.4802020202020202	79
complete	0.1	0.1	0.1	0.7	S	0.44666666666666666	51	0.283030303030303	24	0.0	15	0.7296969696969697	90
complete	0.1	0.1	0.1	0.7	S	0.6490909090909092	54	0.0	13	0.0	13	0.6490909090909092	80
complete	0.1	0.1	0.1	0.7	S	0.48141414141414135	47	0.11757575757575757	22	0.0	7	0.598989898989899	76
complete	0.1	0.1	0.1	0.7	S	0.17636363636363636	39	0.07757575757575758	15	0.058787878787878785	7	0.3127272727272727	61
complete	0.1	0.1	0.1	0.7	S	0.0	55	0.5696969696969697	18	0.0	9	0.5696969696969697	82
complete	0.1	0.1	0.1	0.7	S	0.36262626262626263	53	0.09595959595959595	13	0.18181818181818182	3	0.6404040404040404	69
complete	0.1	0.1	0.1	0.7	S	0.3244444444444444	36	0.058787878787878785	18	0.0	9	0.3832323232323232	63
complete	0.1	0.1	0.1	0.7	S	0.4614141414141414	52	0.5793939393939394	14	0.058787878787878785	15	1.0995959595959597	81
complete	0.1	0.1	0.1	0.7	S	0.26626262626262626	52	0.47474747474747475	17	0.28505050505050505	8	1.0260606060606061	77
complete	0.1	0.1	0.1	0.7	S	0.45696969696969697	62	0.0	26	0.0	11	0.45696969696969697	99
complete	0.1	0.1	0.1	0.7	S	0.24909090909090906	55	1.2214141414141415	15	0.058787878787878785	7	1.5292929292929294	77
complete	0.1	0.1	0.1	0.7	S	0.0	57	0.11393939393939394	10	0.0	12	0.11393939393939394
complete	0.1	0.1	0.1	0.7	S	0.5509090909090909	48	0.5977777777777777	21	0.0	11	1.1486868686868688	80
complete	0.1	0.1	0.1	0.7	S	0.0	52	0.0	29	0.0	11
complete	0.1	0.1	0.1	0.7	S	0.48626262626262623	56	0.305050505050505	14	0.34383838383838383	7	1.135151515151515	77
complete	0.1	0.1	0.1	0.7	S	0.43373737373737375	42	0.0	12	0.0	9	0.43373737373737375	63
complete	0.1	0.1	0.1	0.7	S	0.21393939393939393	55	0.42727272727272725	6	0.09595959595959595	12	0.7371717171717171	73
complete	0.1	0.1	0.1	0.7	S	0.07757575757575758	42	0.0	18	0.0	8	0.07757575757575758
complete	0.1	0.1	0.1	0.7	S	0.19030303030303028	49	0.0	14	0.058787878787878785	9	0.24909090909090906	72
complete	0.1	0.1	0.1	0.7	S	0.2911111111111111	48	0.2593939393939394	12	0.07757575757575758	10	0.628080808080808	70
complete	0.1	0.1	0.1	0.7	S	0.6262626262626263	36	0.058787878787878785	11	0.0	9	0.6850505050505051	56
complete	0.1	0.1	0.1	0.7	S	0.38666666666666666	45	0.13636363636363635	20	0.21333333333333335	21	0.7363636363636363	86
complete	0.1	0.1	0.1	0.7	S	0.2723232323232323	66	0.2911111111111111	20	0.0	8	0.5634343434343434	94
complete	0.1	0.1	0.1	0.7	S	0.38686868686868686	64	0.18181818181818182	13	0.058787878787878785	10	0.6274747474747475	87
complete	0.1	0.1	0.1	0.7	S	0.5602020202020201	45	0.4014141414141414	17	0.07757575757575758	9	1.039191919191919	71
complete	0.1	0.1	0.1	0.7	S	0.2727272727272727	46	0.7692929292929294	17	0.11757575757575757	11	1.1595959595959595	74
complete	0.1	0.1	0.1	0.7	S	0.416969696969697	36	0.20909090909090908	21	0.07757575757575758	12	0.7036363636363636	69
complete	0.1	0.1	0.1	0.7	S	0.24323232323232324	52	0.0	21	0.0	12	0.24323232323232324
complete	0.1	0.1	0.1	0.7	S	0.7678787878787879	47	0.15515151515151515	8	0.1315151515151515	5	1.0545454545454547	60
complete	0.1	0.1	0.1	0.7	S	0.5234343434343435	53	0.5848484848484848	17	0.0	11	1.1082828282828283	81
complete	0.1	0.1	0.1	0.7	S	0.32505050505050503	37	1.0678787878787879	19	0.0	16	1.392929292929293	72
complete	0.1	0.1	0.1	0.7	S	0.2911111111111111	52	0.49777777777777776	17	0.17353535353535354	7	0.9624242424242424	76
complete	0.1	0.1	0.1	0.7	S	0.302020202020202	44	0.0	12	0.2690909090909091	7	0.5711111111111111	63
complete	0.1	0.1	0.1	0.7	S	0.2727272727272727	49	0.3303030303030303	17	0.18181818181818182	9	0.7848484848484849	75
complete	0.1	0.1	0.1	0.7	S	0.058787878787878785	53	0.0	13	0.0	14	0.058787878787878785
complete	0.1	0.1	0.1	0.7	S	0.15515151515151515	47	0.0	18	0.058787878787878785	14	0.21393939393939393	79
complete	0.1	0.1	0.1	0.7	S	0.21353535353535352	65	0.15474747474747474	22	0.0	11	0.36828282828282827	98
complete	0.1	0.1	0.1	0.7	S	0.5408080808080808	52	0.0	15	0.0	12	0.5408080808080808	79
complete	0.1	0.1	0.1	0.7	S	0.34707070707070703	52	0.31414141414141417	19	0.0	9	0.6612121212121211	80
complete	0.1	0.1	0.1	0.7	S	0.30606060606060603	65	0.0	11	0.3109090909090909	11	0.616969696969697	87
complete	0.1	0.1	0.1	0.7	S	0.17636363636363636	52	0.19515151515151513	19	0.35777777777777775	12	0.7292929292929293	83
complete	0.1	0.1	0.1	0.7	S	0.4426262626262626	52	0.0	18	0.0	11	0.4426262626262626	81
complete	0.1	0.1	0.1	0.7	S	0.5301010101010101	47	0.7915151515151515	21	0.0	6	1.321616161616162	74
complete	0.1	0.1	0.1	0.7	S	0.3181818181818182	63	0.1315151515151515	14	0.07757575757575758	9	0.5272727272727273	86
complete	0.1	0.1	0.1	0.7	S	0.26141414141414143	36	0.20747474747474748	20	0.0	4	0.4688888888888889	60
complete	0.1	0.1	0.1	0.7	S	1.0151515151515151	53	0.0	19	0.0	23	1.0151515151515151	95
complete	0.1	0.1	0.1	0.7	S	0.058787878787878785	49	1.3195959595959597	20	0.0	11	1.3783838383838385	80
complete	0.1	0.1	0.1	0.7	S	0.47252525252525257	47	0.47595959595959597	17	0.0	14	0.9484848484848485	78
complete	0.1	0.1	0.1	0.7	S	0.07757575757575758	52	0.0	14	0.0	12	0.07757575757575758
complete	0.1	0.1	0.1	0.7	S	0.702828282828283	40	0.0	18	0.25757575757575757	11	0.9604040404040406	69
complete	0.1	0.1	0.1	0.7	S	0.2503030303030303	50	0.9587878787878787	17	0.058787878787878785	5	1.2678787878787878	72
complete	0.1	0.1	0.1	0.7	S	0.058787878787878785	48	0.19030303030303028	23	0.058787878787878785	14	0.30787878787878786	85
complete	0.1	0.1	0.1	0.7	S	0.11757575757575757	53	0.24464646464646467	15	0.058787878787878785	19	0.421010101010101	87
complete	0.1	0.1	0.1	0.7	S	0.16545454545454547	55	0.6305050505050505	16	0.18181818181818182	8	0.9777777777777779	79
complete	0.1	0.1	0.1	0.7	S	1.4721212121212122	47	0.42424242424242425	15	0.0	8	1.8963636363636365	70
complete	0.1	0.1	0.1	0.7	S	0.17636363636363636	39	0.5886868686868687	16	0.0	11	0.765050505050505	66
complete	0.1	0.1	0.1	0.7	S	0.5371717171717172	53	0.07757575757575758	16	0.1486868686868687	10	0.7634343434343436	79
complete	0.1	0.1	0.1	0.7	S	0.5406060606060605	52	0.23232323232323232	18	0.0	15	0.7729292929292928	85
complete	0.1	0.1	0.1	0.7	S	0.381010101010101	53	0.0	20	0.0	17	0.381010101010101	90
complete	0.1	0.1	0.1	0.7	S	0.058787878787878785	50	0.058787878787878785	21	0.07757575757575758	13	0.19515151515151513	84
complete	0.1	0.1	0.1	0.7	S	0.38989898989898986	52	0.6226262626262626	14	0.0	8	1.0125252525252524	74
complete	0.1	0.1	0.1	0.7	S	0.763838383838384	46	0.0	16	0.0	9	0.763838383838384	71
complete	0.1	0.1	0.1	0.7	S	0.19030303030303028	52	0.11757575757575757	23	0.1315151515151515	8	0.43939393939393934	83
complete	0.1	0.1	0.1	0.7	S	0.23515151515151514	60	0.0	18	0.0	14	0.23515151515151514	92
complete	0.1	0.1	0.1	0.7	S	0.5092929292929294	58	0.8529292929292929	20	0.0	8	1.3622222222222222	86
complete	0.1	0.1	0.1	0.7	S	0.19515151515151513	51	0.11757575757575757	22	0.0	13	0.3127272727272727	86
complete	0.1	0.1	0.1	0.7	S	0.09595959595959595	52	0.058787878787878785	16	0.27212121212121215	10	0.42686868686868684	78
complete	0.1	0.1	0.1	0.7	S	0.24909090909090909	58	0.09595959595959595	22	0.17353535353535354	10	0.5185858585858586	90
complete	0.1	0.1	0.1	0.7	S	0.23515151515151514	52	0.30606060606060603	8	0.0	10	0.5412121212121213	70
complete	0.1	0.1	0.1	0.7	S	0.2315151515151515	51	0.058787878787878785	15	0.0	14	0.2903030303030303	80
complete	0.1	0.1	0.1	0.7	S	0.19515151515151513	58	1.2076767676767677	20	0.0	7	1.4028282828282828	85
complete	0.1	0.1	0.1	0.7	S	0.4565656565656566	37	0.3303030303030303	14	0.0	7	0.7868686868686869	58
complete	0.1	0.1	0.1	0.7	S	0.35777777777777775	51	0.2098989898989899	13	0.0	15	0.5676767676767677	79
complete	0.1	0.1	0.1	0.7	S	0.1486868686868687	49	0.0	14	0.0	7	0.1486868686868687
complete	0.1	0.1	0.1	0.7	S	0.3127272727272727	46	0.0	22	0.0	14	0.3127272727272727	82
complete	0.1	0.1	0.1	0.7	S	0.17272727272727273	61	0.33515151515151514	20	0.0	16	0.5078787878787878	97
complete	0.1	0.1	0.1	0.7	S	0.058787878787878785	56	0.4395959595959596	10	0.0	8	0.4983838383838384	74
complete	0.1	0.1	0.1	0.7	S	0.5165656565656566	41	0.0	13	0.058787878787878785	9	0.5753535353535354	63
complete	0.1	0.1	0.1	0.7	S	0.19030303030303028	57	0.09595959595959595	18	0.0	11	0.2862626262626262	86
complete	0.1	0.1	0.1	0.7	S	0.4402020202020202	50	0.5296969696969697	20	0.0	10	0.9698989898989898	80
complete	0.1	0.1	0.1	0.7	S	1.2539393939393944	49	0.6080808080808081	12	0.09595959595959595	7	1.9579797979797986	68
complete	0.1	0.1	0.1	0.7	S	0.13636363636363635	55	0.11757575757575757	14	0.058787878787878785	10	0.3127272727272727	79
complete	0.1	0.1	0.1	0.7	S	0.3472727272727273	48	1.0329292929292928	27	0.0	11	1.3802020202020202	86
complete	0.1	0.1	0.1	0.7	S	0.15474747474747474	39	0.3109090909090909	16	0.0	14	0.46565656565656566	69
complete	0.1	0.1	0.1	0.7	S	0.5634343434343434	56	0.45454545454545453	21	0.0	11	1.0179797979797982	88
complete	0.1	0.1	0.1	0.7	S	0.17353535353535354	49	0.0	20	0.07757575757575758	12	0.2511111111111111	81
complete	0.1	0.1	0.1	0.7	S	0.24323232323232324	57	0.6335353535353536	20	0.0	7	0.8767676767676769	84
complete	0.1	0.1	0.1	0.7	S	0.2315151515151515	57	0.11393939393939394	19	0.0	6	0.34545454545454546	82
complete	0.1	0.1	0.1	0.7	S	0.6175757575757576	40	0.4072727272727273	17	0.0	13	1.024848484848485	70
complete	0.1	0.1	0.1	0.7	S	1.0553535353535353	60	0.4353535353535353	17	0.0	10	1.4907070707070706	87
complete	0.1	0.1	0.1	0.7	S	0.21353535353535352	47	0.058787878787878785	19	0.0	13	0.2723232323232323	79
complete	0.1	0.1	0.1	0.7	S	0.058787878787878785	47	0.0	19	0.1486868686868687	15	0.20747474747474748	81
complete	0.1	0.1	0.1	0.7	S	0.3109090909090909	45	0.058787878787878785	24	0.37333333333333335	10	0.7430303030303029	79
complete	0.1	0.1	0.1	0.7	S	0.2315151515151515	45	0.0	18	0.058787878787878785	15	0.2903030303030303	78
complete	0.1	0.1	0.1	0.7	S	0.058787878787878785	38	0.058787878787878785	10	0.0	12	0.11757575757575757	60
complete	0.1	0.1	0.1	0.7	S	0.7105050505050505	43	0.0	16	0.058787878787878785	12	0.7692929292929294	71
complete	0.1	0.1	0.1	0.7	S	0.7347474747474747	48	0.5800000000000001	15	0.0	7	1.3147474747474748	70
complete	0.1	0.1	0.1	0.7	S	0.45636363636363636	54	0.0	16	0.0	13	0.45636363636363636	83
complete	0.1	0.1	0.1	0.7	S	0.07757575757575758	37	1.0474747474747474	17	0.22848484848484849	16	1.3535353535353536	70
complete	0.1	0.1	0.1	0.7	S	0.058787878787878785	37	0.16545454545454547	13	0.0	9	0.22424242424242424	59
complete	0.1	0.1	0.1	0.7	S	0.07757575757575758	54	0.058787878787878785	21	0.0	11	0.13636363636363635	86
complete	0.1	0.1	0.1	0.7	S	0.3090909090909091	53	0.0	9	0.1486868686868687	8	0.4577777777777778	70
complete	0.1	0.1	0.1	0.7	S	0.21353535353535352	44	0.9484848484848485	16	0.07757575757575758	8	1.2395959595959596	68
complete	0.1	0.1	0.1	0.7	S	0.9000000000000001	49	0.07757575757575758	25	0.058787878787878785	8	1.0363636363636366	82
complete	0.1	0.1	0.1	0.7	S	0.3127272727272727	40	0.09595959595959595	16	0.0	10	0.40868686868686865	66
complete	0.1	0.1	0.1	0.7	S	0.058787878787878785	34	0.058787878787878785	14	0.07757575757575758	12	0.19515151515151513	60
complete	0.1	0.1	0.1	0.7	S	0.6812121212121212	51	0.24323232323232324	15	0.0	18	0.9244444444444444	84
complete	0.1	0.1	0.1	0.7	S	0.058787878787878785	38	0.5802020202020202	21	0.07757575757575758	8	0.7165656565656564	67
complete	0.1	0.1	0.1	0.7	S	0.21353535353535352	59	0.4078787878787879	27	0.0	11	0.6214141414141414	97
complete	0.1	0.1	0.1	0.7	S	0.058787878787878785	64	0.4921212121212121	14	0.16545454545454547	7	0.7163636363636363	85
complete	0.1	0.1	0.1	0.7	S	0.15474747474747474	50	0.09595959595959595	20	0.0	13	0.2507070707070707	83
complete	0.1	0.1	0.1	0.7	S	0.3822222222222222	47	0.15474747474747474	15	0.0	7	0.536969696969697	69
complete	0.1	0.1	0.1	0.7	S	0.6193939393939394	49	0.4806060606060606	21	0.0	11	1.1	81
complete	0.1	0.1	0.1	0.7	S	0.3593939393939394	41	0.22626262626262628	32	0.0	12	0.5856565656565657	85
complete	0.1	0.1	0.1	0.7	S	0.058787878787878785	48	0.0	19	0.0	8	0.058787878787878785
complete	0.1	0.1	0.1	0.7	S	0.23515151515151514	52	0.0	12	0.0	6	0.23515151515151514	70
complete	0.1	0.1	0.1	0.7	S	0.37696969696969695	42	0.5026262626262626	20	0.0	12	0.8795959595959596	74
complete	0.1	0.1	0.1	0.7	S	0.4309090909090909	52	0.13636363636363635	21	0.2686868686868687	11	0.835959595959596	84
complete	0.1	0.1	0.1	0.7	S	0.2872727272727273	47	0.4921212121212121	16	0.0	5	0.7793939393939394	68
complete	0.1	0.1	0.1	0.7	S	0.21353535353535352	50	0.546868686868687	18	0.0	10	0.7604040404040404	78
complete	0.1	0.1	0.1	0.7	S	0.42848484848484847	51	0.058787878787878785	15	0.0	12	0.48727272727272725	78
complete	0.1	0.1	0.1	0.7	S	0.44505050505050503	48	0.6206060606060606	17	0.0	10	1.0656565656565657	75
complete	0.1	0.1	0.1	0.7	S	0.09595959595959595	53	0.058787878787878785	16	0.0	14	0.15474747474747474	83
complete	0.1	0.1	0.1	0.7	S	0.46080808080808083	44	0.058787878787878785	15	0.0	9	0.5195959595959596	68
complete	0.1	0.1	0.1	0.7	S	0.5577777777777778	49	0.3690909090909091	16	0.0	8	0.9268686868686871	73
