# Supplementary material for: Population genetic considerations regarding the interpretation of within-patient SARS-CoV-2 polymorphism data
Source: Nat Commun. 2024 Apr 16;15:3240. doi: 10.1038/s41467-024-46261-4 (PMC11021480; doi:10.1038/s41467-024-46261-4)
Supplement: Supplementary file 3 — Source Data [file 41467_2024_46261_MOESM3_ESM.zip › fig source data files/SourceData_Figure1.txt]

f0	f1	f2	f3	csq	thetapi_1	masked_sites_1	thetapi_2	masked_sites_2	thetapi_3	masked_sites_3	thetapi_genome_wide	masked_sites_genome_wide
0.1	0.7	0.1	0.1	NS	0.11757575757575757	86	0.0	84	0.0	88	0.11757575757575757	258
0.1	0.7	0.1	0.1	NS	0.058787878787878785	74	0.0	65	0.07757575757575758	98	0.13636363636363635	237
0.1	0.7	0.1	0.1	NS	0.19515151515151513	80	0.0	59	0.32666666666666666	97	0.5218181818181817	236
0.1	0.7	0.1	0.1	NS	0.058787878787878785	73	0.17636363636363636	89	0.22424242424242424	93	0.4593939393939394	255
0.1	0.7	0.1	0.1	NS	0.0	79	0.058787878787878785	82	0.4595959595959596	87	0.5183838383838384	248
0.1	0.7	0.1	0.1	NS	0.0	67	0.058787878787878785	82	0.2315151515151515	93	0.2903030303030303	242
0.1	0.7	0.1	0.1	NS	0.19151515151515153	62	0.0	67	0.0	85	0.19151515151515153	214
0.1	0.7	0.1	0.1	NS	0.0	68	0.058787878787878785	83	0.07757575757575758	78	0.13636363636363635	229
0.1	0.7	0.1	0.1	NS	0.17636363636363636	61	0.07757575757575758	95	0.13636363636363635	88	0.39030303030303026	244
0.1	0.7	0.1	0.1	NS	0.24909090909090909	56	0.09595959595959595	84	0.23515151515151514	81	0.5802020202020203	221
0.1	0.7	0.1	0.1	NS	0.0	79	0.2503030303030303	80	0.23515151515151514	73	0.4854545454545454	232
0.1	0.7	0.1	0.1	NS	0.0	81	0.2539393939393939	81	0.17272727272727273	98	0.42666666666666664	260
0.1	0.7	0.1	0.1	NS	0.17636363636363636	57	0.3527272727272727	73	0.11757575757575757	83	0.6466666666666667	213
0.1	0.7	0.1	0.1	NS	0.11757575757575757	63	0.17636363636363636	96	0.058787878787878785	96	0.3527272727272727	255
0.1	0.7	0.1	0.1	NS	0.11757575757575757	53	0.058787878787878785	81	0.0	83	0.17636363636363636	217
0.1	0.7	0.1	0.1	NS	0.15474747474747474	65	0.23515151515151514	70	0.0	107	0.38989898989898986	242
0.1	0.7	0.1	0.1	NS	0.058787878787878785	57	0.7721212121212122	67	0.421010101010101	94	1.251919191919192	218
0.1	0.7	0.1	0.1	NS	0.11757575757575757	74	0.0	78	0.0	92	0.11757575757575757	244
0.1	0.7	0.1	0.1	NS	0.13636363636363635	55	0.1919191919191919	82	0.11757575757575757	98	0.44585858585858584	235
0.1	0.7	0.1	0.1	NS	0.0	53	0.058787878787878785	80	0.0	78	0.058787878787878785
0.1	0.7	0.1	0.1	NS	0.15474747474747474	66	0.11757575757575757	78	0.19030303030303028	81	0.4626262626262626	225
0.1	0.7	0.1	0.1	NS	0.17636363636363636	74	0.11757575757575757	84	0.058787878787878785	72	0.3527272727272727	230
0.1	0.7	0.1	0.1	NS	0.058787878787878785	77	0.19030303030303028	61	0.11393939393939394	92	0.363030303030303	230
0.1	0.7	0.1	0.1	NS	0.1315151515151515	74	0.11393939393939394	81	0.07757575757575758	92	0.323030303030303	247
0.1	0.7	0.1	0.1	NS	0.058787878787878785	64	0.49777777777777776	77	0.20747474747474748	82	0.7640404040404041	223
0.1	0.7	0.1	0.1	NS	0.11757575757575757	68	0.058787878787878785	70	0.17353535353535354	87	0.3498989898989899	225
0.1	0.7	0.1	0.1	NS	0.058787878787878785	51	0.058787878787878785	89	0.2539393939393939	94	0.3715151515151515	234
0.1	0.7	0.1	0.1	NS	0.20747474747474748	58	0.13636363636363635	78	0.11757575757575757	105	0.4614141414141414	241
0.1	0.7	0.1	0.1	NS	0.2723232323232323	62	0.058787878787878785	86	0.0	98	0.3311111111111111	246
0.1	0.7	0.1	0.1	NS	0.17636363636363636	62	0.0	79	0.0	88	0.17636363636363636	229
0.1	0.7	0.1	0.1	NS	0.0	64	0.5977777777777777	88	0.2539393939393939	94	0.8517171717171719	246
0.1	0.7	0.1	0.1	NS	0.667878787878788	70	0.058787878787878785	93	0.0	87	0.7266666666666668	250
0.1	0.7	0.1	0.1	NS	0.0	78	0.09595959595959595	71	0.07757575757575758	90	0.17353535353535354	239
0.1	0.7	0.1	0.1	NS	0.07757575757575758	55	0.13636363636363635	80	0.17636363636363636	97	0.39030303030303026	232
0.1	0.7	0.1	0.1	NS	0.17636363636363636	67	0.058787878787878785	74	0.4995959595959596	92	0.7347474747474749	233
0.1	0.7	0.1	0.1	NS	0.07757575757575758	57	0.058787878787878785	72	0.11757575757575757	112	0.2539393939393939	241
0.1	0.7	0.1	0.1	NS	0.11757575757575757	72	0.058787878787878785	72	0.058787878787878785	92	0.23515151515151514	236
0.1	0.7	0.1	0.1	NS	0.0	67	0.0	76	0.17636363636363636	96	0.17636363636363636	239
0.1	0.7	0.1	0.1	NS	0.17636363636363636	76	0.11757575757575757	83	0.19030303030303028	85	0.4842424242424242	244
0.1	0.7	0.1	0.1	NS	0.13636363636363635	64	0.17272727272727273	82	0.0	93	0.3090909090909091	239
0.1	0.7	0.1	0.1	NS	0.17636363636363636	53	0.0	70	0.15474747474747474	79	0.3311111111111111	202
0.1	0.7	0.1	0.1	NS	0.0	65	0.058787878787878785	85	0.415959595959596	70	0.47474747474747475	220
0.1	0.7	0.1	0.1	NS	0.2098989898989899	65	0.09595959595959595	88	0.11757575757575757	89	0.4234343434343434	242
0.1	0.7	0.1	0.1	NS	0.13636363636363635	53	0.32505050505050503	80	0.3496969696969697	89	0.8111111111111111	222
0.1	0.7	0.1	0.1	NS	0.11393939393939394	63	0.0	90	0.3838383838383838	80	0.49777777777777776	233
0.1	0.7	0.1	0.1	NS	0.058787878787878785	70	0.15474747474747474	77	0.19030303030303028	95	0.40383838383838383	242
0.1	0.7	0.1	0.1	NS	0.07757575757575758	59	0.058787878787878785	71	0.09595959595959595	85	0.23232323232323232	215
0.1	0.7	0.1	0.1	NS	0.07757575757575758	69	0.058787878787878785	66	0.058787878787878785	79	0.19515151515151513	214
0.1	0.7	0.1	0.1	NS	0.0	63	0.0	94	0.0	94
0.1	0.7	0.1	0.1	NS	0.058787878787878785	64	0.07757575757575758	70	0.058787878787878785	88	0.19515151515151513	222
0.1	0.7	0.1	0.1	NS	0.13636363636363635	58	0.11757575757575757	78	0.13636363636363635	96	0.39030303030303026	232
0.1	0.7	0.1	0.1	NS	0.17272727272727273	76	0.0	75	0.058787878787878785	88	0.2315151515151515	239
0.1	0.7	0.1	0.1	NS	0.0	89	0.17636363636363636	93	0.058787878787878785	90	0.23515151515151514	272
0.1	0.7	0.1	0.1	NS	0.11757575757575757	63	0.17272727272727273	79	0.058787878787878785	98	0.34909090909090906	240
0.1	0.7	0.1	0.1	NS	0.07757575757575758	65	0.0	73	0.21353535353535352	86	0.2911111111111111	224
0.1	0.7	0.1	0.1	NS	0.11757575757575757	61	0.11757575757575757	83	0.23515151515151514	110	0.4703030303030303	254
0.1	0.7	0.1	0.1	NS	0.11757575757575757	58	0.11757575757575757	87	0.15515151515151515	87	0.3903030303030303	232
0.1	0.7	0.1	0.1	NS	0.07757575757575758	63	0.09595959595959595	92	0.058787878787878785	93	0.23232323232323232	248
0.1	0.7	0.1	0.1	NS	0.11757575757575757	58	0.17636363636363636	80	0.302020202020202	97	0.595959595959596	235
0.1	0.7	0.1	0.1	NS	0.058787878787878785	51	0.058787878787878785	71	0.058787878787878785	84	0.17636363636363636	206
0.1	0.7	0.1	0.1	NS	0.058787878787878785	73	0.058787878787878785	81	0.058787878787878785	101	0.17636363636363636	255
0.1	0.7	0.1	0.1	NS	0.6193939393939394	74	0.058787878787878785	68	0.0	88	0.6781818181818182	230
0.1	0.7	0.1	0.1	NS	0.13636363636363635	64	0.11757575757575757	78	0.15515151515151515	96	0.40909090909090906	238
0.1	0.7	0.1	0.1	NS	0.13636363636363635	71	0.058787878787878785	72	0.058787878787878785	88	0.2539393939393939	231
0.1	0.7	0.1	0.1	NS	0.058787878787878785	72	0.058787878787878785	84	0.058787878787878785	99	0.17636363636363636	255
0.1	0.7	0.1	0.1	NS	0.058787878787878785	63	0.0	76	0.3202020202020202	90	0.378989898989899	229
0.1	0.7	0.1	0.1	NS	0.1315151515151515	66	0.21353535353535352	73	0.11757575757575757	85	0.46262626262626255	224
0.1	0.7	0.1	0.1	NS	0.058787878787878785	49	0.058787878787878785	74	0.13636363636363635	89	0.2539393939393939	212
0.1	0.7	0.1	0.1	NS	0.07757575757575758	58	0.15515151515151515	75	0.058787878787878785	96	0.2915151515151515	229
0.1	0.7	0.1	0.1	NS	0.0	71	0.058787878787878785	80	0.07757575757575758	82	0.13636363636363635	233
0.1	0.7	0.1	0.1	NS	0.058787878787878785	61	0.09595959595959595	64	0.23515151515151514	77	0.38989898989898986	202
0.1	0.7	0.1	0.1	NS	0.3406060606060606	82	0.17636363636363636	52	0.058787878787878785	95	0.5757575757575758	229
0.1	0.7	0.1	0.1	NS	0.058787878787878785	68	0.058787878787878785	83	0.09595959595959595	96	0.21353535353535352	247
0.1	0.7	0.1	0.1	NS	0.3090909090909091	61	0.0	87	0.19515151515151513	96	0.5042424242424243	244
0.1	0.7	0.1	0.1	NS	0.058787878787878785	61	0.17636363636363636	68	0.058787878787878785	95	0.29393939393939394	224
0.1	0.7	0.1	0.1	NS	0.058787878787878785	54	0.11757575757575757	72	0.058787878787878785	102	0.23515151515151514	228
0.1	0.7	0.1	0.1	NS	0.43757575757575756	67	0.0	82	0.15474747474747474	76	0.5923232323232324	225
0.1	0.7	0.1	0.1	NS	0.13636363636363635	62	0.07757575757575758	69	0.058787878787878785	89	0.2727272727272727	220
0.1	0.7	0.1	0.1	NS	0.058787878787878785	52	0.058787878787878785	89	0.11757575757575757	71	0.23515151515151514	212
0.1	0.7	0.1	0.1	NS	0.058787878787878785	60	0.2593939393939394	76	0.21353535353535352	103	0.5317171717171717	239
0.1	0.7	0.1	0.1	NS	0.23232323232323232	69	0.11757575757575757	73	0.19515151515151513	96	0.545050505050505	238
0.1	0.7	0.1	0.1	NS	0.0	75	0.058787878787878785	77	0.07757575757575758	75	0.13636363636363635	227
0.1	0.7	0.1	0.1	NS	0.058787878787878785	56	0.1315151515151515	75	0.4909090909090909	93	0.6812121212121213	224
0.1	0.7	0.1	0.1	NS	0.11757575757575757	80	0.07757575757575758	63	0.058787878787878785	88	0.2539393939393939	231
0.1	0.7	0.1	0.1	NS	0.13636363636363635	66	0.13636363636363635	76	0.2872727272727273	96	0.5599999999999999	238
0.1	0.7	0.1	0.1	NS	0.0	68	0.11757575757575757	72	0.0	79	0.11757575757575757	219
0.1	0.7	0.1	0.1	NS	0.07757575757575758	61	0.0	87	0.2539393939393939	82	0.3315151515151515	230
0.1	0.7	0.1	0.1	NS	0.058787878787878785	71	0.20747474747474748	79	0.16545454545454547	96	0.4317171717171717	246
0.1	0.7	0.1	0.1	NS	0.0	74	0.058787878787878785	73	0.38323232323232326	115	0.442020202020202	262
0.1	0.7	0.1	0.1	NS	0.0	73	0.3527272727272727	72	0.058787878787878785	88	0.4115151515151515	233
0.1	0.7	0.1	0.1	NS	0.11757575757575757	71	0.058787878787878785	84	0.0	96	0.17636363636363636	251
0.1	0.7	0.1	0.1	NS	0.17636363636363636	54	0.058787878787878785	103	0.0	114	0.23515151515151514	271
0.1	0.7	0.1	0.1	NS	0.058787878787878785	78	0.058787878787878785	72	0.058787878787878785	87	0.17636363636363636	237
0.1	0.7	0.1	0.1	NS	0.058787878787878785	73	0.11757575757575757	77	0.19030303030303028	103	0.36666666666666664	253
0.1	0.7	0.1	0.1	NS	0.0	63	0.11757575757575757	74	0.0	101	0.11757575757575757	238
0.1	0.7	0.1	0.1	NS	0.13636363636363635	59	0.13636363636363635	67	0.058787878787878785	74	0.3315151515151515	200
0.1	0.7	0.1	0.1	NS	0.11757575757575757	59	0.11757575757575757	76	0.13636363636363635	100	0.3715151515151515	235
0.1	0.7	0.1	0.1	NS	0.19515151515151513	73	0.058787878787878785	73	0.17636363636363636	88	0.43030303030303024	234
0.1	0.7	0.1	0.1	NS	0.058787878787878785	55	0.058787878787878785	80	0.3311111111111111	101	0.44868686868686863	236
0.1	0.7	0.1	0.1	NS	0.11757575757575757	70	0.058787878787878785	76	0.07757575757575758	107	0.2539393939393939	253
0.1	0.7	0.1	0.1	NS	0.07757575757575758	79	0.15474747474747474	73	0.0	101	0.23232323232323232	253
0.1	0.7	0.1	0.1	NS	0.17636363636363636	73	0.13636363636363635	73	0.0	86	0.3127272727272727	232
0.1	0.7	0.1	0.1	NS	0.0	59	0.3795959595959596	71	0.13636363636363635	87	0.515959595959596	217
0.1	0.7	0.1	0.1	NS	0.0	72	0.0	78	0.0	86
0.1	0.7	0.1	0.1	NS	0.0	64	0.0	80	0.0	85
0.1	0.7	0.1	0.1	NS	0.11757575757575757	58	0.2993939393939394	79	0.11757575757575757	82	0.5345454545454545	219
0.1	0.7	0.1	0.1	NS	0.0	72	0.15515151515151515	71	0.0	111	0.15515151515151515	254
0.1	0.7	0.1	0.1	NS	0.0	59	0.0	71	0.21353535353535352	93	0.21353535353535352	223
0.1	0.7	0.1	0.1	NS	0.058787878787878785	57	0.1315151515151515	100	0.11757575757575757	91	0.30787878787878786	248
0.1	0.7	0.1	0.1	NS	0.19515151515151513	77	0.11757575757575757	102	0.0	98	0.3127272727272727	277
0.1	0.7	0.1	0.1	NS	0.2539393939393939	64	0.44686868686868686	79	0.0	99	0.7008080808080808	242
0.1	0.7	0.1	0.1	NS	0.11757575757575757	60	0.07757575757575758	82	0.058787878787878785	79	0.2539393939393939	221
0.1	0.7	0.1	0.1	NS	0.13636363636363635	71	0.3929292929292929	81	0.11757575757575757	93	0.6468686868686869	245
0.1	0.7	0.1	0.1	NS	0.11757575757575757	77	0.0	88	0.0	90	0.11757575757575757	255
0.1	0.7	0.1	0.1	NS	0.058787878787878785	71	0.19515151515151513	96	0.43030303030303024	87	0.6842424242424243	254
0.1	0.7	0.1	0.1	NS	0.11757575757575757	78	0.058787878787878785	85	0.09595959595959595	93	0.2723232323232323	256
0.1	0.7	0.1	0.1	NS	0.11757575757575757	63	0.17636363636363636	67	0.3092929292929293	109	0.6032323232323232	239
0.1	0.7	0.1	0.1	NS	0.07757575757575758	70	0.22747474747474744	82	0.4072727272727273	106	0.7123232323232322	258
0.1	0.7	0.1	0.1	NS	0.0	71	0.16545454545454547	75	0.058787878787878785	106	0.22424242424242424	252
0.1	0.7	0.1	0.1	NS	0.19030303030303028	79	0.11757575757575757	80	0.058787878787878785	94	0.36666666666666664	253
0.1	0.7	0.1	0.1	NS	0.11757575757575757	69	0.058787878787878785	65	0.17636363636363636	110	0.3527272727272727	244
0.1	0.7	0.1	0.1	NS	0.0	53	0.0	80	0.11757575757575757	82	0.11757575757575757	215
0.1	0.7	0.1	0.1	NS	0.058787878787878785	70	0.07757575757575758	83	0.058787878787878785	101	0.19515151515151513	254
0.1	0.7	0.1	0.1	NS	0.17636363636363636	59	0.13636363636363635	62	0.058787878787878785	92	0.3715151515151515	213
0.1	0.7	0.1	0.1	NS	0.11757575757575757	72	0.058787878787878785	70	0.16545454545454547	82	0.3418181818181818	224
0.1	0.7	0.1	0.1	NS	0.058787878787878785	66	0.058787878787878785	77	0.0	79	0.11757575757575757	222
0.1	0.7	0.1	0.1	NS	0.11757575757575757	66	0.058787878787878785	69	0.6941414141414142	82	0.8705050505050506	217
0.1	0.7	0.1	0.1	NS	0.058787878787878785	68	0.11757575757575757	70	0.058787878787878785	87	0.23515151515151514	225
0.1	0.7	0.1	0.1	NS	0.13636363636363635	55	0.11757575757575757	70	0.058787878787878785	73	0.3127272727272727	198
0.1	0.7	0.1	0.1	NS	0.058787878787878785	50	0.07757575757575758	91	0.11757575757575757	107	0.2539393939393939	248
0.1	0.7	0.1	0.1	NS	0.07757575757575758	74	0.11757575757575757	69	0.19515151515151513	82	0.39030303030303026	225
0.1	0.7	0.1	0.1	NS	0.3886868686868687	67	0.5509090909090909	85	0.17636363636363636	101	1.115959595959596	253
0.1	0.7	0.1	0.1	NS	0.0	58	0.17272727272727273	88	0.46606060606060606	86	0.6387878787878788	232
0.1	0.7	0.1	0.1	NS	0.058787878787878785	54	0.11757575757575757	88	0.11757575757575757	93	0.29393939393939394	235
0.1	0.7	0.1	0.1	NS	0.058787878787878785	74	0.058787878787878785	71	0.0	79	0.11757575757575757	224
0.1	0.7	0.1	0.1	NS	0.0	60	0.38989898989898986	66	0.11757575757575757	84	0.5074747474747474	210
0.1	0.7	0.1	0.1	NS	0.13636363636363635	67	0.058787878787878785	77	0.11757575757575757	90	0.3127272727272727	234
0.1	0.7	0.1	0.1	NS	0.09595959595959595	57	0.0	75	0.11757575757575757	92	0.21353535353535352	224
0.1	0.7	0.1	0.1	NS	0.0	71	0.17636363636363636	72	0.11757575757575757	102	0.29393939393939394	245
0.1	0.7	0.1	0.1	NS	0.058787878787878785	68	0.058787878787878785	77	0.058787878787878785	99	0.17636363636363636	244
0.1	0.7	0.1	0.1	NS	0.1315151515151515	63	0.058787878787878785	94	0.17272727272727273	89	0.363030303030303	246
0.1	0.7	0.1	0.1	NS	0.0	70	0.21353535353535352	86	0.3741414141414141	94	0.5876767676767677	250
0.1	0.7	0.1	0.1	NS	0.20747474747474748	62	0.058787878787878785	77	0.0	106	0.26626262626262626	245
0.1	0.7	0.1	0.1	NS	0.0	72	0.058787878787878785	77	0.0	90	0.058787878787878785
0.1	0.7	0.1	0.1	NS	0.058787878787878785	64	0.17636363636363636	88	0.07757575757575758	72	0.31272727272727274	224
0.1	0.7	0.1	0.1	NS	0.058787878787878785	68	0.5565656565656566	67	0.11757575757575757	90	0.7329292929292931	225
0.1	0.7	0.1	0.1	NS	0.0	77	0.0	73	0.13636363636363635	84	0.13636363636363635	234
0.1	0.7	0.1	0.1	NS	0.058787878787878785	80	0.11757575757575757	89	0.38666666666666666	90	0.563030303030303	259
0.1	0.7	0.1	0.1	NS	0.07757575757575758	89	0.3090909090909091	60	0.11757575757575757	79	0.5042424242424243	228
0.1	0.7	0.1	0.1	NS	0.0	64	0.3787878787878788	69	0.058787878787878785	69	0.43757575757575756	202
0.1	0.7	0.1	0.1	NS	0.058787878787878785	65	0.0	71	0.11757575757575757	90	0.17636363636363636	226
0.1	0.7	0.1	0.1	NS	0.2098989898989899	58	0.058787878787878785	83	0.24909090909090909	91	0.5177777777777778	232
0.1	0.7	0.1	0.1	NS	0.058787878787878785	64	0.058787878787878785	78	0.15515151515151515	99	0.2727272727272727	241
0.1	0.7	0.1	0.1	NS	0.0	59	0.17636363636363636	85	0.3939393939393939	86	0.5703030303030303	230
0.1	0.7	0.1	0.1	NS	0.058787878787878785	72	0.0	71	0.0	92	0.058787878787878785
0.1	0.7	0.1	0.1	NS	0.0	81	0.11393939393939394	96	0.23515151515151514	71	0.34909090909090906	248
0.1	0.7	0.1	0.1	NS	0.0	76	0.11757575757575757	96	0.0	106	0.11757575757575757	278
0.1	0.7	0.1	0.1	NS	0.058787878787878785	72	0.17636363636363636	81	0.058787878787878785	85	0.29393939393939394	238
0.1	0.7	0.1	0.1	NS	0.13636363636363635	67	0.0	76	0.11757575757575757	78	0.2539393939393939	221
0.1	0.7	0.1	0.1	NS	0.07757575757575758	73	0.058787878787878785	83	0.058787878787878785	88	0.19515151515151513	244
0.1	0.7	0.1	0.1	NS	0.058787878787878785	69	0.058787878787878785	91	0.11757575757575757	80	0.23515151515151514	240
0.1	0.7	0.1	0.1	NS	0.0	76	0.33090909090909093	80	0.0	99	0.33090909090909093	255
0.1	0.7	0.1	0.1	NS	0.058787878787878785	64	0.3854545454545454	73	0.3094949494949495	79	0.7537373737373737	216
0.1	0.7	0.1	0.1	NS	0.11757575757575757	60	0.11757575757575757	79	0.15515151515151515	97	0.3903030303030303	236
0.1	0.7	0.1	0.1	NS	0.0	66	0.058787878787878785	61	0.2503030303030303	77	0.3090909090909091	204
0.1	0.7	0.1	0.1	NS	0.07757575757575758	72	0.13636363636363635	78	0.0	93	0.21393939393939393	243
0.1	0.7	0.1	0.1	NS	0.19515151515151513	54	0.058787878787878785	81	0.2686868686868687	82	0.5226262626262625	217
0.1	0.7	0.1	0.1	NS	0.11757575757575757	57	0.058787878787878785	72	0.13636363636363635	95	0.31272727272727274	224
0.1	0.7	0.1	0.1	NS	0.058787878787878785	75	0.15474747474747474	70	0.23515151515151514	93	0.44868686868686863	238
0.1	0.7	0.1	0.1	NS	0.0	72	0.0	76	0.058787878787878785	77	0.058787878787878785
0.1	0.7	0.1	0.1	NS	0.09595959595959595	67	0.0	90	0.13636363636363635	101	0.23232323232323232	258
0.1	0.7	0.1	0.1	NS	0.058787878787878785	57	0.07757575757575758	71	0.11757575757575757	100	0.2539393939393939	228
0.1	0.7	0.1	0.1	NS	0.058787878787878785	72	0.40868686868686865	78	0.058787878787878785	70	0.5262626262626262	220
0.1	0.7	0.1	0.1	NS	0.058787878787878785	81	0.11757575757575757	70	0.0	88	0.17636363636363636	239
0.1	0.7	0.1	0.1	NS	0.058787878787878785	62	0.0	90	0.19515151515151513	106	0.2539393939393939	258
0.1	0.7	0.1	0.1	NS	0.19515151515151513	68	0.13636363636363635	87	0.09595959595959595	99	0.42747474747474745	254
0.1	0.7	0.1	0.1	NS	0.0	59	0.0	95	0.7595959595959596	81	0.7595959595959596	235
0.1	0.7	0.1	0.1	NS	0.058787878787878785	70	0.3418181818181818	78	0.0	80	0.4006060606060606	228
0.1	0.7	0.1	0.1	NS	0.3127272727272727	71	0.15474747474747474	77	0.17353535353535354	73	0.641010101010101	221
0.1	0.7	0.1	0.1	NS	0.11757575757575757	75	0.058787878787878785	75	0.0	89	0.17636363636363636	239
0.1	0.7	0.1	0.1	NS	0.0	49	0.0	78	0.11757575757575757	96	0.11757575757575757	223
0.1	0.7	0.1	0.1	NS	0.17636363636363636	60	0.058787878787878785	81	0.058787878787878785	92	0.29393939393939394	233
0.1	0.7	0.1	0.1	NS	0.2993939393939394	70	0.0	70	0.058787878787878785	77	0.35818181818181816	217
0.1	0.7	0.1	0.1	NS	0.15474747474747474	71	0.058787878787878785	101	0.07757575757575758	85	0.2911111111111111	257
0.1	0.7	0.1	0.1	NS	0.11757575757575757	45	0.1315151515151515	87	0.13636363636363635	76	0.38545454545454544	208
0.1	0.7	0.1	0.1	NS	0.0	59	0.058787878787878785	88	0.0	82	0.058787878787878785
0.1	0.7	0.1	0.1	NS	0.0	61	0.058787878787878785	78	0.17636363636363636	96	0.23515151515151514	235
0.1	0.7	0.1	0.1	NS	0.07757575757575758	60	0.058787878787878785	93	0.058787878787878785	105	0.19515151515151513	258
0.1	0.7	0.1	0.1	NS	0.17636363636363636	75	0.4595959595959596	76	0.17272727272727273	82	0.8086868686868687	233
0.1	0.7	0.1	0.1	NS	0.11757575757575757	79	0.0	98	0.13636363636363635	109	0.2539393939393939	286
0.1	0.7	0.1	0.1	NS	0.25757575757575757	67	0.058787878787878785	82	1.108888888888889	91	1.4252525252525254	240
0.1	0.7	0.1	0.1	NS	0.17636363636363636	77	0.058787878787878785	94	0.11393939393939394	100	0.34909090909090906	271
0.1	0.7	0.1	0.1	NS	0.0	68	0.0	75	0.0	89
0.1	0.7	0.1	0.1	NS	0.058787878787878785	65	0.0	80	0.0	82	0.058787878787878785
0.1	0.7	0.1	0.1	NS	0.058787878787878785	69	0.13636363636363635	69	0.15474747474747474	78	0.3498989898989899	216
0.1	0.7	0.1	0.1	NS	0.058787878787878785	72	0.058787878787878785	74	0.058787878787878785	88	0.17636363636363636	234
0.1	0.7	0.1	0.1	NS	0.11757575757575757	72	0.0	73	0.0	86	0.11757575757575757	231
0.1	0.7	0.1	0.1	NS	0.11757575757575757	76	0.13636363636363635	75	0.058787878787878785	77	0.3127272727272727	228
0.1	0.7	0.1	0.1	NS	0.058787878787878785	71	0.11757575757575757	78	0.3418181818181818	91	0.5181818181818182	240
0.1	0.7	0.1	0.1	NS	0.21353535353535352	66	0.13636363636363635	90	0.11757575757575757	95	0.46747474747474743	251
0.1	0.7	0.1	0.1	S	0.11757575757575757	52	0.0	53	0.0	36	0.11757575757575757	141
0.1	0.7	0.1	0.1	S	0.058787878787878785	40	0.0	45	0.09595959595959595	35	0.15474747474747474	120
0.1	0.7	0.1	0.1	S	0.058787878787878785	66	0.0	35	0.0	29	0.058787878787878785
0.1	0.7	0.1	0.1	S	0.0	58	0.0	51	0.0	36
0.1	0.7	0.1	0.1	S	0.058787878787878785	50	0.0	47	0.0	43	0.058787878787878785
0.1	0.7	0.1	0.1	S	0.07757575757575758	65	0.48868686868686867	39	0.0	38	0.5662626262626262	142
0.1	0.7	0.1	0.1	S	0.058787878787878785	56	0.0	57	0.0	25	0.058787878787878785
0.1	0.7	0.1	0.1	S	0.17636363636363636	51	0.058787878787878785	40	0.0	27	0.23515151515151514	118
0.1	0.7	0.1	0.1	S	0.2539393939393939	51	0.11757575757575757	43	0.07757575757575758	33	0.44909090909090904	127
0.1	0.7	0.1	0.1	S	0.11757575757575757	55	0.07757575757575758	47	0.15474747474747474	42	0.3498989898989899	144
0.1	0.7	0.1	0.1	S	0.0	59	0.1315151515151515	41	0.0	40	0.1315151515151515
0.1	0.7	0.1	0.1	S	0.34606060606060607	57	0.11757575757575757	52	0.0	37	0.4636363636363636	146
0.1	0.7	0.1	0.1	S	0.058787878787878785	35	0.0	50	0.0	29	0.058787878787878785
0.1	0.7	0.1	0.1	S	0.11757575757575757	38	0.058787878787878785	37	0.058787878787878785	42	0.23515151515151514	117
0.1	0.7	0.1	0.1	S	0.4305050505050505	55	0.0	51	0.0	39	0.4305050505050505	145
0.1	0.7	0.1	0.1	S	0.15474747474747474	46	0.0	50	0.0	35	0.15474747474747474	131
0.1	0.7	0.1	0.1	S	0.058787878787878785	59	0.0	42	0.0	33	0.058787878787878785
0.1	0.7	0.1	0.1	S	0.0	53	0.11757575757575757	44	0.33090909090909093	28	0.4484848484848485	125
0.1	0.7	0.1	0.1	S	0.07757575757575758	52	0.0	36	0.0	38	0.07757575757575758
0.1	0.7	0.1	0.1	S	0.13636363636363635	50	0.11757575757575757	41	0.058787878787878785	28	0.3127272727272727	119
0.1	0.7	0.1	0.1	S	0.11757575757575757	62	0.302020202020202	46	0.0	33	0.41959595959595963	141
0.1	0.7	0.1	0.1	S	0.13636363636363635	59	0.0	43	0.0	29	0.13636363636363635	131
0.1	0.7	0.1	0.1	S	0.058787878787878785	47	0.0	46	0.07757575757575758	42	0.13636363636363635	135
0.1	0.7	0.1	0.1	S	0.0	54	0.19515151515151513	43	0.058787878787878785	31	0.2539393939393939	128
0.1	0.7	0.1	0.1	S	0.058787878787878785	49	0.0	46	0.0	41	0.058787878787878785
0.1	0.7	0.1	0.1	S	0.13636363636363635	43	0.13636363636363635	30	0.058787878787878785	30	0.3315151515151515	103
0.1	0.7	0.1	0.1	S	0.17636363636363636	63	0.11757575757575757	47	0.0	26	0.29393939393939394	136
0.1	0.7	0.1	0.1	S	0.0	51	0.058787878787878785	37	0.0	43	0.058787878787878785
0.1	0.7	0.1	0.1	S	0.0	41	0.0	53	0.0	33
0.1	0.7	0.1	0.1	S	0.17636363636363636	54	0.058787878787878785	41	0.058787878787878785	33	0.29393939393939394	128
0.1	0.7	0.1	0.1	S	0.11757575757575757	53	0.0	40	0.27151515151515154	24	0.3890909090909091	117
0.1	0.7	0.1	0.1	S	0.11757575757575757	50	0.48484848484848486	47	0.0	29	0.6024242424242424	126
0.1	0.7	0.1	0.1	S	0.058787878787878785	66	0.0	42	0.0	32	0.058787878787878785
0.1	0.7	0.1	0.1	S	0.058787878787878785	62	0.07757575757575758	39	0.0	44	0.13636363636363635	145
0.1	0.7	0.1	0.1	S	0.11757575757575757	62	0.058787878787878785	45	0.058787878787878785	38	0.23515151515151514	145
0.1	0.7	0.1	0.1	S	0.5072727272727272	62	0.13636363636363635	45	0.11757575757575757	37	0.7612121212121212	144
0.1	0.7	0.1	0.1	S	0.0	62	0.058787878787878785	39	0.11757575757575757	39	0.17636363636363636	140
0.1	0.7	0.1	0.1	S	0.0	58	0.0	45	0.13636363636363635	26	0.13636363636363635	129
0.1	0.7	0.1	0.1	S	0.19777777777777777	45	0.058787878787878785	52	0.11757575757575757	23	0.3741414141414141	120
0.1	0.7	0.1	0.1	S	0.3527272727272727	48	0.058787878787878785	46	0.0	48	0.4115151515151515	142
0.1	0.7	0.1	0.1	S	0.1486868686868687	61	0.0	57	0.0	37	0.1486868686868687
0.1	0.7	0.1	0.1	S	0.13636363636363635	60	0.058787878787878785	44	0.0	21	0.19515151515151513	125
0.1	0.7	0.1	0.1	S	0.15474747474747474	63	0.0	53	0.058787878787878785	30	0.21353535353535352	146
0.1	0.7	0.1	0.1	S	0.11757575757575757	61	0.29818181818181816	36	0.0	40	0.4157575757575757	137
0.1	0.7	0.1	0.1	S	0.058787878787878785	51	0.0	42	0.11757575757575757	37	0.17636363636363636	130
0.1	0.7	0.1	0.1	S	0.23515151515151514	62	0.0	43	0.058787878787878785	27	0.29393939393939394	132
0.1	0.7	0.1	0.1	S	0.13636363636363635	38	0.09595959595959595	45	0.058787878787878785	26	0.2911111111111111	109
0.1	0.7	0.1	0.1	S	0.058787878787878785	49	0.09595959595959595	40	0.07757575757575758	36	0.23232323232323232	125
0.1	0.7	0.1	0.1	S	0.07757575757575758	56	0.11757575757575757	52	0.0	41	0.19515151515151513	149
0.1	0.7	0.1	0.1	S	0.058787878787878785	52	0.0	48	0.0	45	0.058787878787878785
0.1	0.7	0.1	0.1	S	0.3903030303030303	60	0.11393939393939394	49	0.0	28	0.5042424242424243	137
0.1	0.7	0.1	0.1	S	0.17636363636363636	48	0.0	40	0.0	32	0.17636363636363636	120
0.1	0.7	0.1	0.1	S	0.15474747474747474	54	0.13636363636363635	43	0.058787878787878785	37	0.3498989898989899	134
0.1	0.7	0.1	0.1	S	0.058787878787878785	64	0.058787878787878785	37	0.0	27	0.11757575757575757	128
0.1	0.7	0.1	0.1	S	0.058787878787878785	46	0.07757575757575758	40	0.0	39	0.13636363636363635	125
0.1	0.7	0.1	0.1	S	0.058787878787878785	54	0.0	43	0.0	41	0.058787878787878785
0.1	0.7	0.1	0.1	S	0.33090909090909093	47	0.25656565656565655	45	0.0	38	0.5874747474747475	130
0.1	0.7	0.1	0.1	S	0.15474747474747474	42	0.058787878787878785	45	0.058787878787878785	30	0.2723232323232323	117
0.1	0.7	0.1	0.1	S	0.19515151515151513	43	0.0	48	0.0	27	0.19515151515151513	118
0.1	0.7	0.1	0.1	S	0.058787878787878785	56	0.15474747474747474	54	0.11393939393939394	25	0.3274747474747475	135
0.1	0.7	0.1	0.1	S	0.058787878787878785	60	0.0	51	0.0	35	0.058787878787878785
0.1	0.7	0.1	0.1	S	0.2727272727272727	57	0.22424242424242424	45	0.0	30	0.49696969696969695	132
0.1	0.7	0.1	0.1	S	0.13636363636363635	73	0.058787878787878785	43	0.0	26	0.19515151515151513	142
0.1	0.7	0.1	0.1	S	0.058787878787878785	67	0.07757575757575758	49	0.0	33	0.13636363636363635	149
0.1	0.7	0.1	0.1	S	0.058787878787878785	52	0.11757575757575757	44	0.0	40	0.17636363636363636	136
0.1	0.7	0.1	0.1	S	0.0	60	0.21393939393939393	45	0.0	47	0.21393939393939393	152
0.1	0.7	0.1	0.1	S	0.07757575757575758	58	0.0	52	0.47474747474747475	38	0.5523232323232323	148
0.1	0.7	0.1	0.1	S	0.058787878787878785	62	0.0	53	0.0	37	0.058787878787878785
0.1	0.7	0.1	0.1	S	0.058787878787878785	62	0.0	51	0.0	31	0.058787878787878785
0.1	0.7	0.1	0.1	S	0.11757575757575757	44	0.11757575757575757	51	0.058787878787878785	27	0.29393939393939394	122
0.1	0.7	0.1	0.1	S	0.058787878787878785	43	0.11757575757575757	49	0.058787878787878785	52	0.23515151515151514	144
0.1	0.7	0.1	0.1	S	0.07757575757575758	45	0.07757575757575758	46	0.11393939393939394	36	0.2690909090909091	127
0.1	0.7	0.1	0.1	S	0.058787878787878785	53	0.0	45	0.0	34	0.058787878787878785
0.1	0.7	0.1	0.1	S	0.13636363636363635	48	0.11393939393939394	42	0.058787878787878785	29	0.3090909090909091	119
0.1	0.7	0.1	0.1	S	0.11757575757575757	53	0.42424242424242425	59	0.058787878787878785	44	0.6006060606060607	156
0.1	0.7	0.1	0.1	S	0.058787878787878785	62	0.11757575757575757	41	0.0	27	0.17636363636363636	130
0.1	0.7	0.1	0.1	S	0.0	50	0.0	45	0.0	27
0.1	0.7	0.1	0.1	S	0.2539393939393939	55	0.058787878787878785	46	0.11757575757575757	39	0.43030303030303024	140
0.1	0.7	0.1	0.1	S	0.058787878787878785	50	0.13636363636363635	48	0.0	33	0.19515151515151513	131
0.1	0.7	0.1	0.1	S	0.3690909090909091	52	0.0	49	0.0	31	0.3690909090909091	132
0.1	0.7	0.1	0.1	S	0.0	61	0.19151515151515153	44	0.17636363636363636	43	0.36787878787878786	148
0.1	0.7	0.1	0.1	S	0.22424242424242424	56	0.0	38	0.0	31	0.22424242424242424	125
0.1	0.7	0.1	0.1	S	0.13636363636363635	47	0.0	47	0.058787878787878785	32	0.19515151515151513	126
0.1	0.7	0.1	0.1	S	0.0	54	0.11757575757575757	62	0.0	36	0.11757575757575757	152
0.1	0.7	0.1	0.1	S	0.43757575757575756	52	0.17636363636363636	29	0.0	34	0.613939393939394	115
0.1	0.7	0.1	0.1	S	0.17636363636363636	57	0.0	56	0.058787878787878785	29	0.23515151515151514	142
0.1	0.7	0.1	0.1	S	0.23515151515151514	42	0.0	37	0.0	45	0.23515151515151514	124
0.1	0.7	0.1	0.1	S	0.19515151515151513	45	0.0	49	0.0	34	0.19515151515151513	128
0.1	0.7	0.1	0.1	S	0.058787878787878785	57	0.0	54	0.058787878787878785	30	0.11757575757575757	141
0.1	0.7	0.1	0.1	S	0.0	58	0.058787878787878785	45	0.058787878787878785	28	0.11757575757575757	131
0.1	0.7	0.1	0.1	S	0.0	52	0.0	41	0.058787878787878785	33	0.058787878787878785
0.1	0.7	0.1	0.1	S	0.2694949494949495	62	0.0	57	0.07757575757575758	42	0.3470707070707071	161
0.1	0.7	0.1	0.1	S	0.0	48	0.058787878787878785	40	0.0	23	0.058787878787878785
0.1	0.7	0.1	0.1	S	0.15515151515151515	56	0.058787878787878785	44	0.0	30	0.21393939393939393	130
0.1	0.7	0.1	0.1	S	0.0	51	0.058787878787878785	53	0.0	31	0.058787878787878785
0.1	0.7	0.1	0.1	S	0.33515151515151514	56	0.0	38	0.0	31	0.33515151515151514
0.1	0.7	0.1	0.1	S	0.15474747474747474	50	0.0	32	0.0	35	0.15474747474747474	117
0.1	0.7	0.1	0.1	S	0.058787878787878785	69	0.058787878787878785	50	0.0	32	0.11757575757575757	151
0.1	0.7	0.1	0.1	S	0.0	44	0.11757575757575757	54	0.0	34	0.11757575757575757	132
0.1	0.7	0.1	0.1	S	0.058787878787878785	60	0.13636363636363635	48	0.0	37	0.19515151515151513	145
0.1	0.7	0.1	0.1	S	0.25757575757575757	65	0.0	43	0.0	35	0.25757575757575757
0.1	0.7	0.1	0.1	S	0.0	41	0.058787878787878785	42	0.0	39	0.058787878787878785
0.1	0.7	0.1	0.1	S	0.5151515151515151	56	0.07757575757575758	39	0.0	24	0.5927272727272728	119
0.1	0.7	0.1	0.1	S	0.0	50	0.46606060606060606	52	0.058787878787878785	33	0.5248484848484849	135
0.1	0.7	0.1	0.1	S	0.19515151515151513	48	0.058787878787878785	57	0.0	34	0.2539393939393939	139
0.1	0.7	0.1	0.1	S	0.058787878787878785	53	0.0	35	0.058787878787878785	29	0.11757575757575757	117
0.1	0.7	0.1	0.1	S	0.17636363636363636	69	0.07757575757575758	51	0.0	35	0.2539393939393939	155
0.1	0.7	0.1	0.1	S	0.23232323232323232	50	0.11757575757575757	46	0.0	43	0.3498989898989899	139
0.1	0.7	0.1	0.1	S	0.0	41	0.35777777777777775	30	0.0	29	0.35777777777777775
0.1	0.7	0.1	0.1	S	0.11757575757575757	56	0.058787878787878785	53	0.0	29	0.17636363636363636	138
0.1	0.7	0.1	0.1	S	0.058787878787878785	50	0.11757575757575757	46	0.0	32	0.17636363636363636	128
0.1	0.7	0.1	0.1	S	0.0	53	0.0	40	0.0	29
0.1	0.7	0.1	0.1	S	0.0	66	0.0	56	0.0	44
0.1	0.7	0.1	0.1	S	0.0	46	0.07757575757575758	43	0.13636363636363635	36	0.21393939393939393	125
0.1	0.7	0.1	0.1	S	0.13636363636363635	49	0.0	33	0.16545454545454547	37	0.3018181818181818	119
0.1	0.7	0.1	0.1	S	0.058787878787878785	56	0.058787878787878785	40	0.058787878787878785	34	0.17636363636363636	130
0.1	0.7	0.1	0.1	S	0.058787878787878785	61	0.0	58	0.0	36	0.058787878787878785
0.1	0.7	0.1	0.1	S	0.058787878787878785	55	0.0	34	0.0	29	0.058787878787878785
0.1	0.7	0.1	0.1	S	0.0	44	0.0	43	0.0	20
0.1	0.7	0.1	0.1	S	0.0	48	0.20747474747474748	47	0.058787878787878785	21	0.26626262626262626	116
0.1	0.7	0.1	0.1	S	0.058787878787878785	62	0.3311111111111111	45	0.0	30	0.38989898989898986	137
0.1	0.7	0.1	0.1	S	0.17636363636363636	72	0.058787878787878785	48	0.11757575757575757	29	0.3527272727272727	149
0.1	0.7	0.1	0.1	S	0.17636363636363636	51	0.058787878787878785	35	0.07757575757575758	26	0.31272727272727274	112
0.1	0.7	0.1	0.1	S	0.0	52	0.058787878787878785	37	0.0	42	0.058787878787878785
0.1	0.7	0.1	0.1	S	0.0	58	0.058787878787878785	42	0.0	24	0.058787878787878785
0.1	0.7	0.1	0.1	S	0.3686868686868687	55	0.09595959595959595	54	0.058787878787878785	29	0.5234343434343435	138
0.1	0.7	0.1	0.1	S	0.07757575757575758	64	0.17636363636363636	43	0.058787878787878785	41	0.3127272727272727	148
0.1	0.7	0.1	0.1	S	0.058787878787878785	44	0.058787878787878785	41	0.0	36	0.11757575757575757	121
0.1	0.7	0.1	0.1	S	0.11757575757575757	52	0.058787878787878785	60	0.058787878787878785	30	0.23515151515151514	142
0.1	0.7	0.1	0.1	S	0.058787878787878785	47	0.0	43	0.058787878787878785	39	0.11757575757575757	129
0.1	0.7	0.1	0.1	S	0.11757575757575757	55	0.0	43	0.0	28	0.11757575757575757	126
0.1	0.7	0.1	0.1	S	0.19515151515151513	60	0.058787878787878785	40	0.0	31	0.2539393939393939	131
0.1	0.7	0.1	0.1	S	0.5345454545454545	54	0.0	49	0.0	30	0.5345454545454545	133
0.1	0.7	0.1	0.1	S	0.17272727272727273	47	0.0	42	0.0	32	0.17272727272727273	121
0.1	0.7	0.1	0.1	S	0.07757575757575758	50	0.058787878787878785	40	0.0	34	0.13636363636363635	124
0.1	0.7	0.1	0.1	S	0.0	56	0.0	36	0.0	37
0.1	0.7	0.1	0.1	S	0.17636363636363636	65	0.0	55	0.0	30	0.17636363636363636	150
0.1	0.7	0.1	0.1	S	0.058787878787878785	51	0.0	42	0.0	35	0.058787878787878785
0.1	0.7	0.1	0.1	S	0.17636363636363636	55	0.24909090909090906	46	0.07757575757575758	31	0.5030303030303029	132
0.1	0.7	0.1	0.1	S	0.07757575757575758	58	0.11757575757575757	51	0.0	25	0.19515151515151513	134
0.1	0.7	0.1	0.1	S	0.0	52	0.2539393939393939	48	0.0	40	0.2539393939393939	140
0.1	0.7	0.1	0.1	S	0.07757575757575758	66	0.058787878787878785	48	0.0	33	0.13636363636363635	147
0.1	0.7	0.1	0.1	S	0.058787878787878785	43	0.0	39	0.0	40	0.058787878787878785
0.1	0.7	0.1	0.1	S	0.11757575757575757	52	0.11757575757575757	46	0.0	34	0.23515151515151514	132
0.1	0.7	0.1	0.1	S	0.0	53	0.11757575757575757	42	0.0	30	0.11757575757575757	125
0.1	0.7	0.1	0.1	S	0.0	69	0.07757575757575758	48	0.058787878787878785	32	0.13636363636363635	149
0.1	0.7	0.1	0.1	S	0.13636363636363635	66	0.0	51	0.0	32	0.13636363636363635	149
0.1	0.7	0.1	0.1	S	0.0	58	0.058787878787878785	45	0.058787878787878785	34	0.11757575757575757	137
0.1	0.7	0.1	0.1	S	0.29393939393939394	62	0.058787878787878785	39	0.0	31	0.3527272727272727	132
0.1	0.7	0.1	0.1	S	0.17636363636363636	52	0.07757575757575758	37	0.058787878787878785	38	0.3127272727272727	127
0.1	0.7	0.1	0.1	S	0.15515151515151515	52	0.0	47	0.0	51	0.15515151515151515	150
0.1	0.7	0.1	0.1	S	0.058787878787878785	55	0.0	47	0.15474747474747474	43	0.21353535353535352	145
0.1	0.7	0.1	0.1	S	0.3832323232323232	53	0.058787878787878785	48	0.0	34	0.442020202020202	135
0.1	0.7	0.1	0.1	S	0.058787878787878785	52	0.058787878787878785	37	0.058787878787878785	37	0.17636363636363636	126
0.1	0.7	0.1	0.1	S	0.058787878787878785	40	0.0	48	0.0	32	0.058787878787878785
0.1	0.7	0.1	0.1	S	0.13636363636363635	46	0.058787878787878785	53	0.0	23	0.19515151515151513	122
0.1	0.7	0.1	0.1	S	0.0	34	0.07757575757575758	49	0.0	26	0.07757575757575758
0.1	0.7	0.1	0.1	S	0.31636363636363635	58	0.0	44	0.058787878787878785	28	0.3751515151515151	130
0.1	0.7	0.1	0.1	S	0.0	57	0.11757575757575757	42	0.0	27	0.11757575757575757	126
0.1	0.7	0.1	0.1	S	0.0	43	0.0	46	0.0	40
0.1	0.7	0.1	0.1	S	0.058787878787878785	57	0.058787878787878785	47	0.0	36	0.11757575757575757	140
0.1	0.7	0.1	0.1	S	0.11757575757575757	57	0.0	55	0.11757575757575757	32	0.23515151515151514	144
0.1	0.7	0.1	0.1	S	0.16545454545454547	47	0.058787878787878785	45	0.0	37	0.22424242424242424	129
0.1	0.7	0.1	0.1	S	0.11757575757575757	49	0.0	44	0.0	38	0.11757575757575757	131
0.1	0.7	0.1	0.1	S	0.13636363636363635	56	0.0	37	0.0	30	0.13636363636363635	123
0.1	0.7	0.1	0.1	S	0.058787878787878785	42	0.0	48	0.058787878787878785	44	0.11757575757575757	134
0.1	0.7	0.1	0.1	S	0.058787878787878785	41	0.058787878787878785	44	0.0	32	0.11757575757575757	117
0.1	0.7	0.1	0.1	S	0.058787878787878785	60	0.15474747474747474	37	0.0	40	0.21353535353535352	137
0.1	0.7	0.1	0.1	S	0.0	45	0.0	48	0.058787878787878785	35	0.058787878787878785
0.1	0.7	0.1	0.1	S	0.19515151515151513	52	0.09595959595959595	46	0.0	32	0.2911111111111111	130
0.1	0.7	0.1	0.1	S	0.11757575757575757	49	0.3886868686868687	45	0.058787878787878785	30	0.5650505050505051	124
0.1	0.7	0.1	0.1	S	0.2315151515151515	56	0.0	32	0.09595959595959595	40	0.3274747474747475	128
0.1	0.7	0.1	0.1	S	0.0	46	0.2723232323232323	40	0.0	38	0.2723232323232323	124
0.1	0.7	0.1	0.1	S	0.5894949494949495	55	0.0	42	0.0	32	0.5894949494949495	129
0.1	0.7	0.1	0.1	S	0.6296969696969698	59	0.4806060606060606	49	0.0	33	1.1103030303030303	141
0.1	0.7	0.1	0.1	S	0.19515151515151513	57	0.058787878787878785	37	0.0	45	0.2539393939393939	139
0.1	0.7	0.1	0.1	S	0.058787878787878785	53	0.058787878787878785	44	0.058787878787878785	27	0.17636363636363636	124
0.1	0.7	0.1	0.1	S	0.2406060606060606	65	0.058787878787878785	50	0.0	32	0.2993939393939394	147
0.1	0.7	0.1	0.1	S	0.11757575757575757	62	0.0	41	0.0	39	0.11757575757575757	142
0.1	0.7	0.1	0.1	S	0.11757575757575757	62	0.0	36	0.0	36	0.11757575757575757	134
0.1	0.7	0.1	0.1	S	0.11757575757575757	55	0.0	39	0.07757575757575758	31	0.19515151515151513	125
0.1	0.7	0.1	0.1	S	0.058787878787878785	46	0.0	42	0.15474747474747474	42	0.21353535353535352	130
0.1	0.7	0.1	0.1	S	0.058787878787878785	55	0.07757575757575758	38	0.0	44	0.13636363636363635	137
0.1	0.7	0.1	0.1	S	0.058787878787878785	42	0.058787878787878785	38	0.0	34	0.11757575757575757	114
0.1	0.7	0.1	0.1	S	0.0	46	0.0	44	0.07757575757575758	28	0.07757575757575758
0.1	0.7	0.1	0.1	S	0.058787878787878785	74	0.058787878787878785	47	0.0	26	0.11757575757575757	147
0.1	0.7	0.1	0.1	S	0.0	53	0.058787878787878785	55	0.058787878787878785	45	0.11757575757575757	153
0.1	0.7	0.1	0.1	S	0.11757575757575757	38	0.0	27	0.0	30	0.11757575757575757	95
0.1	0.7	0.1	0.1	S	0.15474747474747474	58	0.09595959595959595	45	0.0	25	0.2507070707070707	128
0.1	0.7	0.1	0.1	S	0.19515151515151513	66	0.13636363636363635	48	0.0	34	0.3315151515151515	148
0.1	0.7	0.1	0.1	S	0.15515151515151515	53	0.3696969696969697	44	0.0	35	0.5248484848484849	132
0.1	0.7	0.1	0.1	S	0.0	78	0.0	39	0.0	33
0.1	0.7	0.1	0.1	S	0.058787878787878785	60	0.0	45	0.058787878787878785	38	0.11757575757575757	143
0.1	0.7	0.1	0.1	S	0.058787878787878785	53	0.19515151515151513	44	0.0	33	0.2539393939393939	130
0.1	0.7	0.1	0.1	S	0.11757575757575757	62	0.0	46	0.058787878787878785	45	0.17636363636363636	153
0.1	0.7	0.1	0.1	S	0.058787878787878785	50	0.0	46	0.058787878787878785	26	0.11757575757575757	122
0.1	0.7	0.1	0.1	S	0.11757575757575757	56	0.058787878787878785	50	0.0	48	0.17636363636363636	154
0.1	0.7	0.1	0.1	S	0.058787878787878785	73	0.13636363636363635	51	0.0	33	0.19515151515151513	157
0.1	0.7	0.1	0.1	S	0.09595959595959595	45	0.058787878787878785	42	0.0	26	0.15474747474747474	113
0.1	0.7	0.1	0.1	S	0.058787878787878785	58	0.0	55	0.0	35	0.058787878787878785
0.1	0.1	0.1	0.7	NS	0.058787878787878785	23	0.31535353535353533	33	0.058787878787878785	70	0.4329292929292929	126
0.1	0.1	0.1	0.7	NS	0.058787878787878785	16	0.0	42	0.0	50	0.058787878787878785
0.1	0.1	0.1	0.7	NS	0.0	17	0.0	46	0.13636363636363635	67	0.13636363636363635	130
0.1	0.1	0.1	0.7	NS	0.0	20	0.17636363636363636	51	0.07757575757575758	63	0.2539393939393939	134
0.1	0.1	0.1	0.7	NS	0.0	19	0.0	66	0.13636363636363635	69	0.13636363636363635	154
0.1	0.1	0.1	0.7	NS	0.0	16	0.13636363636363635	52	0.11757575757575757	78	0.2539393939393939	146
0.1	0.1	0.1	0.7	NS	0.11757575757575757	31	0.0	36	0.0	64	0.11757575757575757	131
0.1	0.1	0.1	0.7	NS	0.0	15	0.07757575757575758	56	0.058787878787878785	64	0.13636363636363635	135
0.1	0.1	0.1	0.7	NS	0.0	16	0.058787878787878785	32	0.058787878787878785	65	0.11757575757575757	113
0.1	0.1	0.1	0.7	NS	0.0	19	0.11757575757575757	46	0.13636363636363635	67	0.2539393939393939	132
0.1	0.1	0.1	0.7	NS	0.058787878787878785	15	0.0	39	0.058787878787878785	65	0.11757575757575757	119
0.1	0.1	0.1	0.7	NS	0.0	28	0.0	42	0.058787878787878785	66	0.058787878787878785
0.1	0.1	0.1	0.7	NS	0.058787878787878785	22	0.0	43	0.31535353535353533	56	0.3741414141414141	121
0.1	0.1	0.1	0.7	NS	0.058787878787878785	19	0.11757575757575757	35	0.17272727272727273	66	0.34909090909090906	120
0.1	0.1	0.1	0.7	NS	0.0	16	0.0	40	0.058787878787878785	59	0.058787878787878785
0.1	0.1	0.1	0.7	NS	0.058787878787878785	27	0.058787878787878785	44	0.07757575757575758	69	0.19515151515151513	140
0.1	0.1	0.1	0.7	NS	0.09595959595959595	26	0.0	39	0.058787878787878785	59	0.15474747474747474	124
0.1	0.1	0.1	0.7	NS	0.0	26	0.0	40	0.11757575757575757	62	0.11757575757575757	128
0.1	0.1	0.1	0.7	NS	0.058787878787878785	28	0.058787878787878785	50	0.0	63	0.11757575757575757	141
0.1	0.1	0.1	0.7	NS	0.0	21	0.058787878787878785	41	0.11757575757575757	80	0.17636363636363636	142
0.1	0.1	0.1	0.7	NS	0.0	21	0.0	52	0.11757575757575757	68	0.11757575757575757	141
0.1	0.1	0.1	0.7	NS	0.058787878787878785	24	0.33414141414141413	37	0.058787878787878785	65	0.4517171717171717	126
0.1	0.1	0.1	0.7	NS	0.0	17	0.0	44	0.058787878787878785	76	0.058787878787878785
0.1	0.1	0.1	0.7	NS	0.0	21	0.058787878787878785	52	0.22424242424242424	60	0.283030303030303	133
0.1	0.1	0.1	0.7	NS	0.11757575757575757	25	0.07757575757575758	39	0.058787878787878785	54	0.2539393939393939	118
0.1	0.1	0.1	0.7	NS	0.0	17	0.17636363636363636	50	0.058787878787878785	70	0.23515151515151514	137
0.1	0.1	0.1	0.7	NS	0.22848484848484849	27	0.058787878787878785	37	0.19515151515151513	58	0.4824242424242424	122
0.1	0.1	0.1	0.7	NS	0.0	22	0.0	39	0.31272727272727274	58	0.31272727272727274	119
0.1	0.1	0.1	0.7	NS	0.0	17	0.13636363636363635	43	0.17636363636363636	68	0.3127272727272727	128
0.1	0.1	0.1	0.7	NS	0.058787878787878785	22	0.09595959595959595	40	0.11757575757575757	68	0.2723232323232323	130
0.1	0.1	0.1	0.7	NS	0.0	16	0.058787878787878785	48	0.058787878787878785	69	0.11757575757575757	133
0.1	0.1	0.1	0.7	NS	0.0	23	0.2686868686868687	42	0.058787878787878785	59	0.3274747474747475	124
0.1	0.1	0.1	0.7	NS	0.0	28	0.19030303030303028	50	0.17636363636363636	73	0.36666666666666664	151
0.1	0.1	0.1	0.7	NS	0.11757575757575757	15	0.058787878787878785	44	0.13636363636363635	66	0.3127272727272727	125
0.1	0.1	0.1	0.7	NS	0.0	24	0.058787878787878785	52	0.1315151515151515	86	0.19030303030303028	162
0.1	0.1	0.1	0.7	NS	0.0	20	0.0	42	0.13636363636363635	68	0.13636363636363635	130
0.1	0.1	0.1	0.7	NS	0.058787878787878785	29	0.0	36	0.058787878787878785	75	0.11757575757575757	140
0.1	0.1	0.1	0.7	NS	0.058787878787878785	30	0.0	38	0.058787878787878785	69	0.11757575757575757	137
0.1	0.1	0.1	0.7	NS	0.058787878787878785	26	0.11757575757575757	54	0.0	46	0.17636363636363636	126
0.1	0.1	0.1	0.7	NS	0.0	23	0.058787878787878785	49	0.058787878787878785	56	0.11757575757575757	128
0.1	0.1	0.1	0.7	NS	0.0	26	0.11757575757575757	41	0.13636363636363635	60	0.2539393939393939	127
0.1	0.1	0.1	0.7	NS	0.0	21	0.058787878787878785	37	0.058787878787878785	62	0.11757575757575757	120
0.1	0.1	0.1	0.7	NS	0.07757575757575758	18	0.0	44	0.058787878787878785	72	0.13636363636363635	134
0.1	0.1	0.1	0.7	NS	0.07757575757575758	28	0.11757575757575757	45	0.11757575757575757	74	0.3127272727272727	147
0.1	0.1	0.1	0.7	NS	0.0	32	0.0	31	0.058787878787878785	63	0.058787878787878785
0.1	0.1	0.1	0.7	NS	0.0	24	0.058787878787878785	42	0.19515151515151513	64	0.2539393939393939	130
0.1	0.1	0.1	0.7	NS	0.11757575757575757	26	0.0	42	0.07757575757575758	62	0.19515151515151513	130
0.1	0.1	0.1	0.7	NS	0.3884848484848485	17	0.058787878787878785	40	0.0	60	0.44727272727272727	117
0.1	0.1	0.1	0.7	NS	0.058787878787878785	21	0.058787878787878785	49	0.058787878787878785	76	0.17636363636363636	146
0.1	0.1	0.1	0.7	NS	0.058787878787878785	21	0.0	47	0.5484848484848485	61	0.6072727272727272	129
0.1	0.1	0.1	0.7	NS	0.0	18	0.0	44	0.15474747474747474	71	0.15474747474747474	133
0.1	0.1	0.1	0.7	NS	0.11757575757575757	17	0.13636363636363635	36	0.07757575757575758	85	0.3315151515151515	138
0.1	0.1	0.1	0.7	NS	0.0	21	0.058787878787878785	44	0.0	64	0.058787878787878785
0.1	0.1	0.1	0.7	NS	0.0	18	0.058787878787878785	42	0.058787878787878785	72	0.11757575757575757	132
0.1	0.1	0.1	0.7	NS	0.058787878787878785	23	0.19777777777777777	47	0.11393939393939394	66	0.3705050505050505	136
0.1	0.1	0.1	0.7	NS	0.0	14	0.26626262626262626	43	0.058787878787878785	64	0.32505050505050503	121
0.1	0.1	0.1	0.7	NS	0.09595959595959595	18	0.058787878787878785	54	0.17636363636363636	68	0.3311111111111111	140
0.1	0.1	0.1	0.7	NS	0.0	14	0.058787878787878785	44	0.0	58	0.058787878787878785
0.1	0.1	0.1	0.7	NS	0.058787878787878785	18	0.22848484848484849	50	0.0	82	0.2872727272727273	150
0.1	0.1	0.1	0.7	NS	0.0	30	0.11393939393939394	49	0.11757575757575757	64	0.2315151515151515	143
0.1	0.1	0.1	0.7	NS	0.0	20	0.0	39	0.0	66
0.1	0.1	0.1	0.7	NS	0.0	25	0.0	33	0.11757575757575757	57	0.11757575757575757	115
0.1	0.1	0.1	0.7	NS	0.0	27	0.058787878787878785	45	0.0	68	0.058787878787878785
0.1	0.1	0.1	0.7	NS	0.11757575757575757	23	0.058787878787878785	30	0.0	52	0.17636363636363636	105
0.1	0.1	0.1	0.7	NS	0.0	24	0.0	44	0.11757575757575757	57	0.11757575757575757	125
0.1	0.1	0.1	0.7	NS	0.1315151515151515	30	0.19515151515151513	47	0.058787878787878785	69	0.38545454545454544	146
0.1	0.1	0.1	0.7	NS	0.0	19	0.058787878787878785	41	0.0	61	0.058787878787878785
0.1	0.1	0.1	0.7	NS	0.0	21	0.0	49	0.11393939393939394	56	0.11393939393939394
0.1	0.1	0.1	0.7	NS	0.058787878787878785	23	0.11757575757575757	46	0.058787878787878785	59	0.23515151515151514	128
0.1	0.1	0.1	0.7	NS	0.0	26	0.11757575757575757	47	0.058787878787878785	63	0.17636363636363636	136
0.1	0.1	0.1	0.7	NS	0.0	21	0.0	57	0.11757575757575757	64	0.11757575757575757	142
0.1	0.1	0.1	0.7	NS	0.0	18	0.058787878787878785	38	0.058787878787878785	70	0.11757575757575757	126
0.1	0.1	0.1	0.7	NS	0.0	20	0.11757575757575757	43	0.13636363636363635	60	0.2539393939393939	123
0.1	0.1	0.1	0.7	NS	0.0	30	0.2909090909090909	43	0.0	64	0.2909090909090909	137
0.1	0.1	0.1	0.7	NS	0.0	14	0.058787878787878785	33	0.0	68	0.058787878787878785
0.1	0.1	0.1	0.7	NS	0.058787878787878785	18	0.0	39	0.2315151515151515	71	0.2903030303030303	128
0.1	0.1	0.1	0.7	NS	0.0	29	0.0	38	0.2315151515151515	65	0.2315151515151515	132
0.1	0.1	0.1	0.7	NS	0.058787878787878785	22	0.0	44	0.058787878787878785	57	0.11757575757575757	123
0.1	0.1	0.1	0.7	NS	0.0	21	0.058787878787878785	36	0.11757575757575757	53	0.17636363636363636	110
0.1	0.1	0.1	0.7	NS	0.07757575757575758	18	0.0	38	0.058787878787878785	62	0.13636363636363635	118
0.1	0.1	0.1	0.7	NS	0.0	24	0.2503030303030303	39	0.3311111111111111	65	0.5814141414141414	128
0.1	0.1	0.1	0.7	NS	0.0	22	0.058787878787878785	35	0.11757575757575757	59	0.17636363636363636	116
0.1	0.1	0.1	0.7	NS	0.07757575757575758	29	0.058787878787878785	52	0.0	64	0.13636363636363635	145
0.1	0.1	0.1	0.7	NS	0.058787878787878785	23	0.0	44	0.0	65	0.058787878787878785
0.1	0.1	0.1	0.7	NS	0.0	21	0.0	48	0.422020202020202	70	0.422020202020202	139
0.1	0.1	0.1	0.7	NS	0.0	16	0.11757575757575757	52	0.058787878787878785	72	0.17636363636363636	140
0.1	0.1	0.1	0.7	NS	0.0	17	0.07757575757575758	37	0.17636363636363636	68	0.2539393939393939	122
0.1	0.1	0.1	0.7	NS	0.0	27	0.0	47	0.0	65
0.1	0.1	0.1	0.7	NS	0.0	26	0.0	44	0.11757575757575757	61	0.11757575757575757	131
0.1	0.1	0.1	0.7	NS	0.058787878787878785	26	0.11757575757575757	57	0.23515151515151514	63	0.4115151515151515	146
0.1	0.1	0.1	0.7	NS	0.07757575757575758	23	0.15515151515151515	35	0.0	57	0.23272727272727273	115
0.1	0.1	0.1	0.7	NS	0.0	24	0.11757575757575757	38	0.11757575757575757	85	0.23515151515151514	147
0.1	0.1	0.1	0.7	NS	0.058787878787878785	27	0.0	49	0.0	58	0.058787878787878785
0.1	0.1	0.1	0.7	NS	0.0	31	0.058787878787878785	37	0.0	60	0.058787878787878785
0.1	0.1	0.1	0.7	NS	0.0	18	0.0	41	0.0	55
0.1	0.1	0.1	0.7	NS	0.11393939393939394	15	0.19030303030303028	45	0.07757575757575758	75	0.3818181818181818	135
0.1	0.1	0.1	0.7	NS	0.0	17	0.058787878787878785	32	0.058787878787878785	61	0.11757575757575757	110
0.1	0.1	0.1	0.7	NS	0.0	14	0.0	31	0.0	62
0.1	0.1	0.1	0.7	NS	0.058787878787878785	23	0.0	47	0.17636363636363636	57	0.23515151515151514	127
0.1	0.1	0.1	0.7	NS	0.058787878787878785	27	0.07757575757575758	42	0.17636363636363636	59	0.3127272727272727	128
0.1	0.1	0.1	0.7	NS	0.0	21	0.0	49	0.15474747474747474	56	0.15474747474747474	126
0.1	0.1	0.1	0.7	NS	0.0	21	0.13636363636363635	48	0.0	63	0.13636363636363635	132
0.1	0.1	0.1	0.7	NS	0.0	28	0.0	48	0.11757575757575757	71	0.11757575757575757	147
0.1	0.1	0.1	0.7	NS	0.0	16	0.0	47	0.4193939393939394	64	0.4193939393939394	127
0.1	0.1	0.1	0.7	NS	0.0	24	0.0	45	0.302020202020202	73	0.302020202020202	142
0.1	0.1	0.1	0.7	NS	0.058787878787878785	23	0.0	37	0.0	78	0.058787878787878785
0.1	0.1	0.1	0.7	NS	0.058787878787878785	16	0.058787878787878785	48	0.13636363636363635	75	0.2539393939393939	139
0.1	0.1	0.1	0.7	NS	0.0	17	0.0	44	0.3127272727272727	88	0.3127272727272727	149
0.1	0.1	0.1	0.7	NS	0.0	27	0.0	32	0.0	51
0.1	0.1	0.1	0.7	NS	0.0	31	0.0	42	0.058787878787878785	68	0.058787878787878785
0.1	0.1	0.1	0.7	NS	0.0	12	0.07757575757575758	36	0.19515151515151513	65	0.2727272727272727	113
0.1	0.1	0.1	0.7	NS	0.07757575757575758	29	0.058787878787878785	41	0.058787878787878785	65	0.19515151515151513	135
0.1	0.1	0.1	0.7	NS	0.11757575757575757	23	0.0	50	0.11757575757575757	75	0.23515151515151514	148
0.1	0.1	0.1	0.7	NS	0.0	27	0.058787878787878785	50	0.07757575757575758	61	0.13636363636363635	138
0.1	0.1	0.1	0.7	NS	0.36848484848484847	21	0.0	52	0.0	71	0.36848484848484847
0.1	0.1	0.1	0.7	NS	0.058787878787878785	14	0.13636363636363635	45	0.0	58	0.19515151515151513	117
0.1	0.1	0.1	0.7	NS	0.0	22	0.0	36	0.11757575757575757	72	0.11757575757575757	130
0.1	0.1	0.1	0.7	NS	0.11757575757575757	25	0.11757575757575757	43	0.058787878787878785	58	0.29393939393939394	126
0.1	0.1	0.1	0.7	NS	0.058787878787878785	19	0.0	39	0.28505050505050505	72	0.34383838383838383	130
0.1	0.1	0.1	0.7	NS	0.0	26	0.21393939393939393	52	0.15515151515151515	80	0.3690909090909091	158
0.1	0.1	0.1	0.7	NS	0.0	30	0.19515151515151513	55	0.058787878787878785	62	0.2539393939393939	147
0.1	0.1	0.1	0.7	NS	0.0	22	0.058787878787878785	52	0.058787878787878785	59	0.11757575757575757	133
0.1	0.1	0.1	0.7	NS	0.09595959595959595	21	0.13636363636363635	44	0.11757575757575757	67	0.3498989898989899	132
0.1	0.1	0.1	0.7	NS	0.058787878787878785	24	0.4595959595959596	52	0.0	66	0.5183838383838384	142
0.1	0.1	0.1	0.7	NS	0.058787878787878785	26	0.07757575757575758	32	0.11757575757575757	57	0.2539393939393939	115
0.1	0.1	0.1	0.7	NS	0.0	22	0.0	39	0.0	62
0.1	0.1	0.1	0.7	NS	0.058787878787878785	18	0.09595959595959595	42	0.058787878787878785	65	0.21353535353535352	125
0.1	0.1	0.1	0.7	NS	0.058787878787878785	20	0.0	42	0.13636363636363635	76	0.19515151515151513	138
0.1	0.1	0.1	0.7	NS	0.058787878787878785	20	0.0	47	0.09595959595959595	55	0.15474747474747474	122
0.1	0.1	0.1	0.7	NS	0.19777777777777777	14	0.058787878787878785	50	0.0	65	0.25656565656565655	129
0.1	0.1	0.1	0.7	NS	0.0	27	0.0	43	0.058787878787878785	60	0.058787878787878785
0.1	0.1	0.1	0.7	NS	0.058787878787878785	18	0.07757575757575758	40	0.0	62	0.13636363636363635	120
0.1	0.1	0.1	0.7	NS	0.058787878787878785	23	0.0	42	0.0	54	0.058787878787878785
0.1	0.1	0.1	0.7	NS	0.058787878787878785	22	0.07757575757575758	57	0.07757575757575758	68	0.21393939393939393	147
0.1	0.1	0.1	0.7	NS	0.0	28	0.058787878787878785	42	0.0	71	0.058787878787878785
0.1	0.1	0.1	0.7	NS	0.22848484848484849	20	0.058787878787878785	39	0.07757575757575758	73	0.36484848484848487	132
0.1	0.1	0.1	0.7	NS	0.0	16	0.07757575757575758	51	0.13636363636363635	62	0.21393939393939393	129
0.1	0.1	0.1	0.7	NS	0.0	20	0.23232323232323232	47	0.19515151515151513	68	0.42747474747474745	135
0.1	0.1	0.1	0.7	NS	0.0	24	0.058787878787878785	50	0.0	61	0.058787878787878785
0.1	0.1	0.1	0.7	NS	0.058787878787878785	17	0.4806060606060606	35	0.058787878787878785	80	0.5981818181818183	132
0.1	0.1	0.1	0.7	NS	0.058787878787878785	17	0.13636363636363635	31	0.058787878787878785	67	0.2539393939393939	115
0.1	0.1	0.1	0.7	NS	0.0	20	0.15474747474747474	51	0.0	67	0.15474747474747474	138
0.1	0.1	0.1	0.7	NS	0.0	20	0.17636363636363636	47	0.11757575757575757	62	0.29393939393939394	129
0.1	0.1	0.1	0.7	NS	0.058787878787878785	26	0.11757575757575757	28	0.2903030303030303	67	0.4666666666666666	121
0.1	0.1	0.1	0.7	NS	0.0	31	0.0	51	0.5032323232323233	60	0.5032323232323233
0.1	0.1	0.1	0.7	NS	0.16545454545454547	17	0.058787878787878785	44	0.13636363636363635	73	0.3606060606060606	134
0.1	0.1	0.1	0.7	NS	0.0	26	0.0	31	0.11757575757575757	85	0.11757575757575757	142
0.1	0.1	0.1	0.7	NS	0.07757575757575758	19	0.058787878787878785	40	0.0	65	0.13636363636363635	124
0.1	0.1	0.1	0.7	NS	0.0	19	0.058787878787878785	55	0.13636363636363635	57	0.19515151515151513	131
0.1	0.1	0.1	0.7	NS	0.0	24	0.058787878787878785	50	0.11757575757575757	80	0.17636363636363636	154
0.1	0.1	0.1	0.7	NS	0.058787878787878785	18	0.19151515151515153	48	0.19515151515151513	52	0.44545454545454544	118
0.1	0.1	0.1	0.7	NS	0.0	22	0.058787878787878785	48	0.0	66	0.058787878787878785
0.1	0.1	0.1	0.7	NS	0.058787878787878785	14	0.17636363636363636	47	0.07757575757575758	56	0.31272727272727274	117
0.1	0.1	0.1	0.7	NS	0.07757575757575758	27	0.0	42	0.0	46	0.07757575757575758
0.1	0.1	0.1	0.7	NS	0.0	17	0.058787878787878785	50	0.19515151515151513	68	0.2539393939393939	135
0.1	0.1	0.1	0.7	NS	0.0	23	0.058787878787878785	52	0.0	78	0.058787878787878785
0.1	0.1	0.1	0.7	NS	0.0	19	0.058787878787878785	37	0.4595959595959596	77	0.5183838383838384	133
0.1	0.1	0.1	0.7	NS	0.058787878787878785	31	0.0	53	0.11757575757575757	58	0.17636363636363636	142
0.1	0.1	0.1	0.7	NS	0.0	23	0.058787878787878785	44	0.058787878787878785	70	0.11757575757575757	137
0.1	0.1	0.1	0.7	NS	0.0	20	0.0	36	0.0	63
0.1	0.1	0.1	0.7	NS	0.09595959595959595	23	0.11757575757575757	44	0.058787878787878785	66	0.2723232323232323	133
0.1	0.1	0.1	0.7	NS	0.11757575757575757	26	0.0	47	0.058787878787878785	79	0.17636363636363636	152
0.1	0.1	0.1	0.7	NS	0.17636363636363636	24	0.0	46	0.058787878787878785	66	0.23515151515151514	136
0.1	0.1	0.1	0.7	NS	0.058787878787878785	26	0.058787878787878785	28	0.2723232323232323	56	0.38989898989898986	110
0.1	0.1	0.1	0.7	NS	0.0	15	0.0	42	0.13636363636363635	67	0.13636363636363635	124
0.1	0.1	0.1	0.7	NS	0.0	16	0.058787878787878785	41	0.0	69	0.058787878787878785
0.1	0.1	0.1	0.7	NS	0.0	25	0.058787878787878785	52	0.11757575757575757	77	0.17636363636363636	154
0.1	0.1	0.1	0.7	NS	0.0	29	0.058787878787878785	47	0.17636363636363636	68	0.23515151515151514	144
0.1	0.1	0.1	0.7	NS	0.0	18	0.0	43	0.07757575757575758	69	0.07757575757575758
0.1	0.1	0.1	0.7	NS	0.058787878787878785	19	0.0	44	0.22424242424242424	65	0.283030303030303	128
0.1	0.1	0.1	0.7	NS	0.0	24	0.058787878787878785	56	0.6062626262626263	67	0.6650505050505051	147
0.1	0.1	0.1	0.7	NS	0.0	17	0.0	40	0.15474747474747474	55	0.15474747474747474	112
0.1	0.1	0.1	0.7	NS	0.0	17	0.0	43	0.058787878787878785	76	0.058787878787878785
0.1	0.1	0.1	0.7	NS	0.0	26	0.0	44	0.09595959595959595	66	0.09595959595959595
0.1	0.1	0.1	0.7	NS	0.058787878787878785	26	0.0	48	0.13636363636363635	76	0.19515151515151513	150
0.1	0.1	0.1	0.7	NS	0.058787878787878785	14	0.058787878787878785	56	0.07757575757575758	54	0.19515151515151513	124
0.1	0.1	0.1	0.7	NS	0.23515151515151514	21	0.0	50	0.0	56	0.23515151515151514	127
0.1	0.1	0.1	0.7	NS	0.058787878787878785	27	0.0	48	0.0	48	0.058787878787878785
0.1	0.1	0.1	0.7	NS	0.0	24	0.058787878787878785	34	0.23515151515151514	72	0.29393939393939394	130
0.1	0.1	0.1	0.7	NS	0.058787878787878785	25	0.17636363636363636	43	0.0	68	0.23515151515151514	136
0.1	0.1	0.1	0.7	NS	0.21393939393939393	21	0.32666666666666666	39	0.11757575757575757	76	0.6581818181818182	136
0.1	0.1	0.1	0.7	NS	0.058787878787878785	28	0.0	40	0.11757575757575757	65	0.17636363636363636	133
0.1	0.1	0.1	0.7	NS	0.0	25	0.058787878787878785	43	0.0	71	0.058787878787878785
0.1	0.1	0.1	0.7	NS	0.0	26	0.058787878787878785	49	0.5230303030303031	66	0.5818181818181819	141
0.1	0.1	0.1	0.7	NS	0.058787878787878785	22	0.0	40	0.17636363636363636	70	0.23515151515151514	132
0.1	0.1	0.1	0.7	NS	0.0	24	0.0	47	0.0	67
0.1	0.1	0.1	0.7	NS	0.07757575757575758	24	0.07757575757575758	45	0.19515151515151513	60	0.3503030303030303	129
0.1	0.1	0.1	0.7	NS	0.058787878787878785	25	0.0	43	0.11757575757575757	67	0.17636363636363636	135
0.1	0.1	0.1	0.7	NS	0.0	24	0.0	49	0.11757575757575757	65	0.11757575757575757	138
0.1	0.1	0.1	0.7	NS	0.07757575757575758	24	0.0	42	0.13636363636363635	70	0.21393939393939393	136
0.1	0.1	0.1	0.7	NS	0.09595959595959595	18	0.0	49	0.0	67	0.09595959595959595
0.1	0.1	0.1	0.7	NS	0.0	19	0.0	48	0.0	54
0.1	0.1	0.1	0.7	NS	0.0	23	0.0	44	0.11757575757575757	64	0.11757575757575757	131
0.1	0.1	0.1	0.7	NS	0.0	10	0.17636363636363636	58	0.058787878787878785	71	0.23515151515151514	139
0.1	0.1	0.1	0.7	NS	0.0	32	0.0	38	0.11757575757575757	62	0.11757575757575757	132
0.1	0.1	0.1	0.7	NS	0.0	16	0.0	55	0.0	57
0.1	0.1	0.1	0.7	NS	0.0	24	0.11757575757575757	45	0.0	72	0.11757575757575757	141
0.1	0.1	0.1	0.7	NS	0.6565656565656566	33	0.0	53	0.11757575757575757	59	0.7741414141414142	145
0.1	0.1	0.1	0.7	NS	0.0	23	0.058787878787878785	38	0.17636363636363636	69	0.23515151515151514	130
0.1	0.1	0.1	0.7	NS	0.0	22	0.17636363636363636	42	0.0	62	0.17636363636363636	126
0.1	0.1	0.1	0.7	S	0.15474747474747474	63	0.0	34	0.0	21	0.15474747474747474	118
0.1	0.1	0.1	0.7	S	0.19515151515151513	45	0.11757575757575757	32	0.0	14	0.3127272727272727	91
0.1	0.1	0.1	0.7	S	0.058787878787878785	59	0.0	28	0.0	20	0.058787878787878785
0.1	0.1	0.1	0.7	S	0.23515151515151514	50	0.0	25	0.0	17	0.23515151515151514	92
0.1	0.1	0.1	0.7	S	0.0	51	0.21333333333333335	40	0.0	12	0.21333333333333335
0.1	0.1	0.1	0.7	S	0.058787878787878785	37	0.058787878787878785	37	0.07757575757575758	10	0.19515151515151513	84
0.1	0.1	0.1	0.7	S	0.2727272727272727	54	0.0	29	0.0	10	0.2727272727272727	93
0.1	0.1	0.1	0.7	S	0.17636363636363636	40	0.22848484848484849	29	0.0	15	0.40484848484848485	84
0.1	0.1	0.1	0.7	S	0.13636363636363635	46	0.0	43	0.0	7	0.13636363636363635	96
0.1	0.1	0.1	0.7	S	0.058787878787878785	55	0.058787878787878785	24	0.0	8	0.11757575757575757	87
0.1	0.1	0.1	0.7	S	0.0	56	0.058787878787878785	44	0.0	8	0.058787878787878785
0.1	0.1	0.1	0.7	S	0.058787878787878785	58	0.0	28	0.0	7	0.058787878787878785
0.1	0.1	0.1	0.7	S	0.058787878787878785	59	0.0	28	0.0	9	0.058787878787878785
0.1	0.1	0.1	0.7	S	0.11757575757575757	55	0.058787878787878785	34	0.0	10	0.17636363636363636	99
0.1	0.1	0.1	0.7	S	0.17636363636363636	56	0.0	43	0.0	20	0.17636363636363636	119
0.1	0.1	0.1	0.7	S	0.15515151515151515	50	0.0	25	0.0	8	0.15515151515151515	83
0.1	0.1	0.1	0.7	S	0.0	49	0.0	37	0.058787878787878785	14	0.058787878787878785
0.1	0.1	0.1	0.7	S	0.11757575757575757	49	0.0	27	0.0	8	0.11757575757575757	84
0.1	0.1	0.1	0.7	S	0.058787878787878785	53	0.0	28	0.0	9	0.058787878787878785
0.1	0.1	0.1	0.7	S	0.0	72	0.13636363636363635	22	0.0	15	0.13636363636363635	109
0.1	0.1	0.1	0.7	S	0.0	44	0.22424242424242424	28	0.07757575757575758	10	0.3018181818181818	82
0.1	0.1	0.1	0.7	S	0.19515151515151513	47	0.11757575757575757	29	0.0	10	0.3127272727272727	86
0.1	0.1	0.1	0.7	S	0.2315151515151515	60	0.09595959595959595	27	0.0	11	0.3274747474747475	98
0.1	0.1	0.1	0.7	S	0.0	52	0.0	38	0.0	7
0.1	0.1	0.1	0.7	S	0.3181818181818182	59	0.058787878787878785	38	0.0	3	0.37696969696969695	100
0.1	0.1	0.1	0.7	S	0.0	50	0.07757575757575758	33	0.058787878787878785	9	0.13636363636363635	92
0.1	0.1	0.1	0.7	S	0.058787878787878785	51	0.11757575757575757	28	0.0	16	0.17636363636363636	95
0.1	0.1	0.1	0.7	S	0.15515151515151515	46	0.3751515151515151	34	0.0	4	0.5303030303030303	84
0.1	0.1	0.1	0.7	S	0.3981818181818182	53	0.0	45	0.0	11	0.3981818181818182
0.1	0.1	0.1	0.7	S	0.0	56	0.058787878787878785	32	0.0	13	0.058787878787878785
0.1	0.1	0.1	0.7	S	0.058787878787878785	48	0.0	26	0.0	16	0.058787878787878785
0.1	0.1	0.1	0.7	S	0.0	58	0.058787878787878785	25	0.0	11	0.058787878787878785
0.1	0.1	0.1	0.7	S	0.07757575757575758	48	0.0	31	0.0	7	0.07757575757575758
0.1	0.1	0.1	0.7	S	0.13636363636363635	55	0.058787878787878785	25	0.0	11	0.19515151515151513	91
0.1	0.1	0.1	0.7	S	0.0	63	0.0	30	0.0	17
0.1	0.1	0.1	0.7	S	0.13636363636363635	57	0.0	22	0.0	6	0.13636363636363635	85
0.1	0.1	0.1	0.7	S	0.29818181818181816	59	0.0	20	0.0	13	0.29818181818181816
0.1	0.1	0.1	0.7	S	0.11757575757575757	43	0.0	29	0.0	8	0.11757575757575757	80
0.1	0.1	0.1	0.7	S	0.19515151515151513	56	0.058787878787878785	27	0.0	5	0.2539393939393939	88
0.1	0.1	0.1	0.7	S	0.19515151515151513	58	0.058787878787878785	39	0.0	11	0.2539393939393939	108
0.1	0.1	0.1	0.7	S	0.15474747474747474	59	0.0	30	0.0	11	0.15474747474747474	100
0.1	0.1	0.1	0.7	S	0.0	43	0.0	30	0.0	11
0.1	0.1	0.1	0.7	S	0.0	49	0.20747474747474748	31	0.058787878787878785	14	0.26626262626262626	94
0.1	0.1	0.1	0.7	S	0.11757575757575757	50	0.19151515151515153	35	0.0	10	0.3090909090909091	95
0.1	0.1	0.1	0.7	S	0.058787878787878785	68	0.0	28	0.0	8	0.058787878787878785
0.1	0.1	0.1	0.7	S	0.17636363636363636	45	0.1486868686868687	33	0.0	12	0.32505050505050503	90
0.1	0.1	0.1	0.7	S	0.19515151515151513	52	0.058787878787878785	40	0.0	12	0.2539393939393939	104
0.1	0.1	0.1	0.7	S	0.17636363636363636	52	0.058787878787878785	26	0.058787878787878785	12	0.29393939393939394	90
0.1	0.1	0.1	0.7	S	0.0	60	0.19777777777777777	30	0.0	16	0.19777777777777777
0.1	0.1	0.1	0.7	S	0.21393939393939393	48	0.058787878787878785	40	0.0	10	0.2727272727272727	98
0.1	0.1	0.1	0.7	S	0.11757575757575757	43	0.0	36	0.0	14	0.11757575757575757	93
0.1	0.1	0.1	0.7	S	0.13636363636363635	47	0.23515151515151514	32	0.0	7	0.37151515151515146	86
0.1	0.1	0.1	0.7	S	0.17636363636363636	45	0.0	34	0.058787878787878785	8	0.23515151515151514	87
0.1	0.1	0.1	0.7	S	0.11757575757575757	48	0.0	32	0.058787878787878785	10	0.17636363636363636	90
0.1	0.1	0.1	0.7	S	0.13636363636363635	51	0.1486868686868687	31	0.0	17	0.28505050505050505	99
0.1	0.1	0.1	0.7	S	0.28747474747474744	51	0.30787878787878786	28	0.0	9	0.5953535353535353	88
0.1	0.1	0.1	0.7	S	0.17636363636363636	65	0.0	38	0.0	11	0.17636363636363636	114
0.1	0.1	0.1	0.7	S	0.058787878787878785	55	0.0	29	0.0	9	0.058787878787878785
0.1	0.1	0.1	0.7	S	0.058787878787878785	45	0.17353535353535354	28	0.058787878787878785	7	0.2911111111111111	80
0.1	0.1	0.1	0.7	S	0.058787878787878785	40	0.0	28	0.0	7	0.058787878787878785
0.1	0.1	0.1	0.7	S	0.0	45	0.0	39	0.0	12
0.1	0.1	0.1	0.7	S	0.058787878787878785	66	0.058787878787878785	37	0.058787878787878785	17	0.17636363636363636	120
0.1	0.1	0.1	0.7	S	0.17636363636363636	52	0.13636363636363635	35	0.0	10	0.3127272727272727	97
0.1	0.1	0.1	0.7	S	0.13636363636363635	55	0.0	39	0.0	8	0.13636363636363635	102
0.1	0.1	0.1	0.7	S	0.11757575757575757	50	0.09595959595959595	29	0.07757575757575758	5	0.2911111111111111	84
0.1	0.1	0.1	0.7	S	0.0	58	0.13636363636363635	23	0.0	11	0.13636363636363635	92
0.1	0.1	0.1	0.7	S	0.058787878787878785	49	0.27151515151515154	36	0.0	7	0.3303030303030303	92
0.1	0.1	0.1	0.7	S	0.0	45	0.058787878787878785	36	0.0	14	0.058787878787878785
0.1	0.1	0.1	0.7	S	0.0	69	0.0	19	0.0	8
0.1	0.1	0.1	0.7	S	0.058787878787878785	61	0.058787878787878785	49	0.0	10	0.11757575757575757	120
0.1	0.1	0.1	0.7	S	0.07757575757575758	63	0.0	37	0.0	8	0.07757575757575758
0.1	0.1	0.1	0.7	S	0.0	49	0.058787878787878785	32	0.0	12	0.058787878787878785
0.1	0.1	0.1	0.7	S	0.0	48	0.0	24	0.0	12
0.1	0.1	0.1	0.7	S	0.4224242424242424	45	0.058787878787878785	29	0.0	8	0.4812121212121212	82
0.1	0.1	0.1	0.7	S	0.11757575757575757	65	0.058787878787878785	30	0.0	11	0.17636363636363636	106
0.1	0.1	0.1	0.7	S	0.0	49	0.058787878787878785	31	0.0	9	0.058787878787878785
0.1	0.1	0.1	0.7	S	0.19030303030303028	42	0.0	43	0.0	12	0.19030303030303028	97
0.1	0.1	0.1	0.7	S	0.0	57	0.0	29	0.0	13
0.1	0.1	0.1	0.7	S	0.19030303030303028	54	0.0	29	0.0	8	0.19030303030303028	91
0.1	0.1	0.1	0.7	S	0.17636363636363636	57	0.058787878787878785	32	0.0	10	0.23515151515151514	99
0.1	0.1	0.1	0.7	S	0.0	52	0.058787878787878785	31	0.0	14	0.058787878787878785
0.1	0.1	0.1	0.7	S	0.07757575757575758	60	0.058787878787878785	39	0.0	8	0.13636363636363635	107
0.1	0.1	0.1	0.7	S	0.058787878787878785	49	0.058787878787878785	28	0.0	13	0.11757575757575757	90
0.1	0.1	0.1	0.7	S	0.0	48	0.0	37	0.0	11
0.1	0.1	0.1	0.7	S	0.38707070707070707	65	0.058787878787878785	30	0.0	12	0.44585858585858584	107
0.1	0.1	0.1	0.7	S	0.29393939393939394	30	0.07757575757575758	28	0.0	15	0.3715151515151515	73
0.1	0.1	0.1	0.7	S	0.2686868686868687	54	0.0	41	0.0	13	0.2686868686868687	108
0.1	0.1	0.1	0.7	S	0.15515151515151515	59	0.11757575757575757	29	0.0	9	0.2727272727272727	97
0.1	0.1	0.1	0.7	S	0.17636363636363636	43	0.0	32	0.0	12	0.17636363636363636	87
0.1	0.1	0.1	0.7	S	0.19030303030303028	52	0.058787878787878785	35	0.0	11	0.24909090909090906	98
0.1	0.1	0.1	0.7	S	0.0	47	0.0	36	0.0	12
0.1	0.1	0.1	0.7	S	0.5157575757575757	60	0.0	43	0.0	16	0.5157575757575757	119
0.1	0.1	0.1	0.7	S	0.058787878787878785	46	0.058787878787878785	37	0.0	8	0.11757575757575757	91
0.1	0.1	0.1	0.7	S	0.0	47	0.0	30	0.058787878787878785	5	0.058787878787878785
0.1	0.1	0.1	0.7	S	0.11757575757575757	51	0.0	27	0.0	9	0.11757575757575757	87
0.1	0.1	0.1	0.7	S	0.3127272727272727	50	0.0	23	0.0	10	0.3127272727272727	83
0.1	0.1	0.1	0.7	S	0.25656565656565655	34	0.11757575757575757	29	0.0	5	0.3741414141414141	68
0.1	0.1	0.1	0.7	S	0.058787878787878785	59	0.0	32	0.0	12	0.058787878787878785
0.1	0.1	0.1	0.7	S	0.21393939393939393	47	0.058787878787878785	27	0.058787878787878785	22	0.3315151515151515	96
0.1	0.1	0.1	0.7	S	0.058787878787878785	65	0.058787878787878785	36	0.0	13	0.11757575757575757	114
0.1	0.1	0.1	0.7	S	0.2727272727272727	58	0.47595959595959597	31	0.0	9	0.7486868686868686	98
0.1	0.1	0.1	0.7	S	0.17636363636363636	59	0.0	32	0.0	12	0.17636363636363636	103
0.1	0.1	0.1	0.7	S	0.0	40	0.0	35	0.058787878787878785	7	0.058787878787878785
0.1	0.1	0.1	0.7	S	0.07757575757575758	46	0.058787878787878785	37	0.058787878787878785	11	0.19515151515151513	94
0.1	0.1	0.1	0.7	S	0.058787878787878785	42	0.0	30	0.0	14	0.058787878787878785
0.1	0.1	0.1	0.7	S	0.1315151515151515	54	0.0	34	0.0	9	0.1315151515151515
0.1	0.1	0.1	0.7	S	0.058787878787878785	53	0.0	34	0.19030303030303028	12	0.24909090909090906	99
0.1	0.1	0.1	0.7	S	0.11757575757575757	45	0.0	32	0.058787878787878785	8	0.17636363636363636	85
0.1	0.1	0.1	0.7	S	0.07757575757575758	53	0.058787878787878785	33	0.0	14	0.13636363636363635	100
0.1	0.1	0.1	0.7	S	0.19515151515151513	65	0.07757575757575758	32	0.0	10	0.2727272727272727	107
0.1	0.1	0.1	0.7	S	0.058787878787878785	49	0.0	36	0.0	17	0.058787878787878785
0.1	0.1	0.1	0.7	S	0.11757575757575757	65	0.0	44	0.0	7	0.11757575757575757	116
0.1	0.1	0.1	0.7	S	0.0	65	0.0	36	0.0	12
0.1	0.1	0.1	0.7	S	0.0	50	0.058787878787878785	27	0.058787878787878785	14	0.11757575757575757	91
0.1	0.1	0.1	0.7	S	0.058787878787878785	51	0.11757575757575757	26	0.0	4	0.17636363636363636	81
0.1	0.1	0.1	0.7	S	0.17636363636363636	59	0.058787878787878785	28	0.0	13	0.23515151515151514	100
0.1	0.1	0.1	0.7	S	0.07757575757575758	59	0.0	28	0.0	15	0.07757575757575758
0.1	0.1	0.1	0.7	S	0.0	57	0.11757575757575757	40	0.0	15	0.11757575757575757	112
0.1	0.1	0.1	0.7	S	0.15474747474747474	54	0.058787878787878785	34	0.058787878787878785	12	0.2723232323232323	100
0.1	0.1	0.1	0.7	S	0.19515151515151513	65	0.13636363636363635	31	0.0	16	0.3315151515151515	112
0.1	0.1	0.1	0.7	S	0.2727272727272727	56	0.7070707070707071	29	0.0	11	0.9797979797979798	96
0.1	0.1	0.1	0.7	S	0.058787878787878785	60	0.11757575757575757	39	0.07757575757575758	10	0.2539393939393939	109
0.1	0.1	0.1	0.7	S	0.058787878787878785	58	0.0	33	0.0	7	0.058787878787878785
0.1	0.1	0.1	0.7	S	0.7717171717171717	50	0.11393939393939394	29	0.0	17	0.8856565656565656	96
0.1	0.1	0.1	0.7	S	0.5474747474747474	51	0.0	40	0.0	13	0.5474747474747474	104
0.1	0.1	0.1	0.7	S	0.0	53	0.22848484848484849	25	0.0	4	0.22848484848484849
0.1	0.1	0.1	0.7	S	0.0	52	0.1315151515151515	37	0.0	10	0.1315151515151515
0.1	0.1	0.1	0.7	S	0.5836363636363636	57	0.058787878787878785	36	0.0	9	0.6424242424242425	102
0.1	0.1	0.1	0.7	S	0.15515151515151515	45	0.0	38	0.0	16	0.15515151515151515	99
0.1	0.1	0.1	0.7	S	0.11757575757575757	47	0.058787878787878785	42	0.0	9	0.17636363636363636	98
0.1	0.1	0.1	0.7	S	0.0	52	0.13636363636363635	40	0.0	8	0.13636363636363635	100
0.1	0.1	0.1	0.7	S	0.07757575757575758	50	0.07757575757575758	36	0.0	12	0.15515151515151515	98
0.1	0.1	0.1	0.7	S	0.11757575757575757	42	0.0	21	0.0	16	0.11757575757575757	79
0.1	0.1	0.1	0.7	S	0.2593939393939394	75	0.058787878787878785	24	0.058787878787878785	17	0.37696969696969695	116
0.1	0.1	0.1	0.7	S	0.058787878787878785	63	0.0	37	0.0	9	0.058787878787878785
0.1	0.1	0.1	0.7	S	0.19515151515151513	72	0.0	25	0.0	6	0.19515151515151513	103
0.1	0.1	0.1	0.7	S	0.30787878787878786	51	0.11757575757575757	28	0.0	7	0.4254545454545454	86
0.1	0.1	0.1	0.7	S	0.11757575757575757	57	0.13636363636363635	33	0.0	15	0.2539393939393939	105
0.1	0.1	0.1	0.7	S	0.11757575757575757	54	0.11757575757575757	40	0.0	11	0.23515151515151514	105
0.1	0.1	0.1	0.7	S	0.0	64	0.0	32	0.058787878787878785	6	0.058787878787878785
0.1	0.1	0.1	0.7	S	0.13636363636363635	61	0.058787878787878785	31	0.0	6	0.19515151515151513	98
0.1	0.1	0.1	0.7	S	0.17636363636363636	50	0.0	26	0.0	8	0.17636363636363636	84
0.1	0.1	0.1	0.7	S	0.21353535353535352	48	0.058787878787878785	26	0.0	10	0.2723232323232323	84
0.1	0.1	0.1	0.7	S	0.07757575757575758	52	0.058787878787878785	31	0.1315151515151515	11	0.2678787878787878	94
0.1	0.1	0.1	0.7	S	0.2723232323232323	58	0.0	29	0.0	14	0.2723232323232323	101
0.1	0.1	0.1	0.7	S	0.0	53	0.058787878787878785	36	0.0	11	0.058787878787878785
0.1	0.1	0.1	0.7	S	0.0	46	0.0	30	0.0	17
0.1	0.1	0.1	0.7	S	0.11757575757575757	53	0.0	31	0.0	14	0.11757575757575757	98
0.1	0.1	0.1	0.7	S	0.23232323232323232	49	0.17636363636363636	33	0.0	16	0.40868686868686865	98
0.1	0.1	0.1	0.7	S	0.0	43	0.0	38	0.0	10
0.1	0.1	0.1	0.7	S	0.058787878787878785	51	0.058787878787878785	27	0.058787878787878785	14	0.17636363636363636	92
0.1	0.1	0.1	0.7	S	0.058787878787878785	56	0.15474747474747474	39	0.0	12	0.21353535353535352	107
0.1	0.1	0.1	0.7	S	0.058787878787878785	54	0.0	42	0.0	5	0.058787878787878785
0.1	0.1	0.1	0.7	S	0.11757575757575757	47	0.0	34	0.0	13	0.11757575757575757	94
0.1	0.1	0.1	0.7	S	0.15474747474747474	43	0.0	31	0.0	8	0.15474747474747474	82
0.1	0.1	0.1	0.7	S	0.23515151515151514	46	0.0	35	0.0	10	0.23515151515151514	91
0.1	0.1	0.1	0.7	S	0.13636363636363635	49	0.0	38	0.0	6	0.13636363636363635	93
0.1	0.1	0.1	0.7	S	0.11757575757575757	56	0.13636363636363635	34	0.0	7	0.2539393939393939	97
0.1	0.1	0.1	0.7	S	0.058787878787878785	61	0.0	33	0.0	17	0.058787878787878785
0.1	0.1	0.1	0.7	S	0.0	60	0.0	34	0.0	10
0.1	0.1	0.1	0.7	S	0.058787878787878785	53	0.09595959595959595	27	0.058787878787878785	15	0.21353535353535352	95
0.1	0.1	0.1	0.7	S	0.21353535353535352	60	0.11393939393939394	37	0.0	8	0.3274747474747475	105
0.1	0.1	0.1	0.7	S	0.13636363636363635	47	0.07757575757575758	28	0.0	14	0.21393939393939393	89
0.1	0.1	0.1	0.7	S	0.058787878787878785	51	0.058787878787878785	28	0.058787878787878785	7	0.17636363636363636	86
0.1	0.1	0.1	0.7	S	0.19515151515151513	56	0.0	37	0.058787878787878785	9	0.2539393939393939	102
0.1	0.1	0.1	0.7	S	0.0	43	0.07757575757575758	32	0.0	14	0.07757575757575758
0.1	0.1	0.1	0.7	S	0.34606060606060607	62	0.0	23	0.0	6	0.34606060606060607	91
0.1	0.1	0.1	0.7	S	0.44909090909090904	54	0.4709090909090909	26	0.0	10	0.9199999999999999	90
0.1	0.1	0.1	0.7	S	0.11757575757575757	53	0.058787878787878785	29	0.34383838383838383	11	0.5202020202020202	93
0.1	0.1	0.1	0.7	S	0.058787878787878785	68	0.0	24	0.0	8	0.058787878787878785
0.1	0.1	0.1	0.7	S	0.13636363636363635	48	0.0	31	0.0	5	0.13636363636363635	84
0.1	0.1	0.1	0.7	S	0.13636363636363635	54	0.0	29	0.0	7	0.13636363636363635	90
0.1	0.1	0.1	0.7	S	0.11757575757575757	53	0.07757575757575758	32	0.0	12	0.19515151515151513	97
0.1	0.1	0.1	0.7	S	0.21353535353535352	53	0.0	40	0.0	10	0.21353535353535352	103
0.1	0.1	0.1	0.7	S	0.11757575757575757	58	0.07757575757575758	33	0.0	15	0.19515151515151513	106
0.1	0.1	0.1	0.7	S	0.07757575757575758	61	0.0	25	0.0	15	0.07757575757575758
0.1	0.1	0.1	0.7	S	0.15474747474747474	54	0.058787878787878785	37	0.0	11	0.21353535353535352	102
0.1	0.1	0.1	0.7	S	0.0	51	0.0	30	0.0	12
0.1	0.1	0.1	0.7	S	0.13636363636363635	47	0.0	31	0.0	14	0.13636363636363635	92
0.1	0.1	0.1	0.7	S	0.058787878787878785	62	0.0	36	0.0	7	0.058787878787878785
0.1	0.1	0.1	0.7	S	0.1315151515151515	48	0.07757575757575758	39	0.0	18	0.20909090909090908	105
0.1	0.1	0.1	0.7	S	0.11393939393939394	59	0.0	32	0.0	12	0.11393939393939394
0.1	0.1	0.1	0.7	S	0.058787878787878785	49	0.0	38	0.0	10	0.058787878787878785
0.1	0.1	0.1	0.7	S	0.058787878787878785	61	0.058787878787878785	42	0.058787878787878785	10	0.17636363636363636	113
0.1	0.1	0.1	0.7	S	0.19515151515151513	55	0.27535353535353535	33	0.0	11	0.4705050505050505	99
0.1	0.1	0.1	0.7	S	0.17636363636363636	50	0.19030303030303028	33	0.0	17	0.36666666666666664	100
0.1	0.1	0.1	0.7	S	0.0	54	0.1315151515151515	27	0.0	12	0.1315151515151515
0.1	0.1	0.1	0.7	S	0.058787878787878785	63	0.058787878787878785	32	0.0	9	0.11757575757575757	104
0.1	0.1	0.1	0.7	S	0.3896969696969697	49	0.0	30	0.0	14	0.3896969696969697	93
0.1	0.1	0.1	0.7	S	0.13636363636363635	57	0.0	35	0.0	11	0.13636363636363635	103
0.1	0.1	0.1	0.7	S	0.0	41	0.0	37	0.0	17
0.1	0.1	0.1	0.7	S	0.19515151515151513	59	0.11757575757575757	20	0.0	9	0.3127272727272727	88
0.1	0.1	0.1	0.7	S	0.058787878787878785	69	0.15474747474747474	37	0.0	10	0.21353535353535352	116
0.1	0.1	0.1	0.7	S	0.058787878787878785	39	0.058787878787878785	28	0.0	10	0.11757575757575757	77
0.1	0.1	0.1	0.7	S	0.19515151515151513	48	0.0	34	0.0	8	0.19515151515151513	90
0.1	0.1	0.1	0.7	S	0.0	47	0.21393939393939393	31	0.0	5	0.21393939393939393	83
0.1	0.1	0.1	0.7	S	0.0	48	0.058787878787878785	29	0.0	8	0.058787878787878785
0.1	0.1	0.1	0.7	S	0.058787878787878785	59	0.07757575757575758	39	0.0	12	0.13636363636363635	110
0.1	0.1	0.1	0.7	S	0.0	47	0.11757575757575757	31	0.0	15	0.11757575757575757	93
0.1	0.1	0.1	0.7	S	0.11757575757575757	41	0.17636363636363636	35	0.0	13	0.29393939393939394	89
